# Supplementary material for: Saturated Very Long Chain Fatty Acids Are Required for the Production of Infectious Human Cytomegalovirus Progeny
Source: PLoS Pathog. 2013 May 16;9(5):e1003333. doi: 10.1371/journal.ppat.1003333 (PMC3656100; doi:10.1371/journal.ppat.1003333)
Supplement: Table S1 — siRNA Screen. Fibroblasts were transfected with siRNAs and infected with BADinUL99GFP (0.5 IU/cell) 24 h later. HCMV yield in the supernatant was determined at 96 hpi. Three siRNAs were tested for each target, and their effect on HCMV yield was quantified and log2-transformed. siRNAs that inhibited HCMV replication are designated in red type and siRNAs that elevated virus production are designated in green type. Fold change in RNA levels (HCMV/mock) of the genes assayed in the screen is indicated. (Results are from data in Table S2). (XLS) [file ppat.1003333.s003.xls]

## Sheet: Sheet1
Table S1. siRNA screen.
			Log2 fold change			RNA level
Symbol	GenBank Accession #	Description	siRNA_1	siRNA_2	siRNA_3	(HCMV/Mock)
ART1	NM_004314	Homo sapiens ADP-ribosyltransferase 1 (ART1), mRNA	-5.16463	-0.676794	0.0318644	n.d.
AGPAT7	NM_153613	Homo sapiens 1-acylglycerol-3-phosphate O-acyltransferase 7 (lysophosphatidic acid acyltransferase, eta) (AGPAT7), mRNA	-3.7222	0.110463	0.0754889	n.d.
COQ5	NM_032314	Homo sapiens coenzyme Q5 homolog, methyltransferase (S. cerevisiae) (COQ5), mRNA	0.578533	-0.168691	-3.63723	n.d.
SLC27A3	NM_024330	Homo sapiens solute carrier family 27 (fatty acid transporter), member 3 (SLC27A3), mRNA	-3.22219	-0.00247514	-1.1189	1.31
AGXT2	NM_031900	Homo sapiens alanine-glyoxylate aminotransferase 2 (AGXT2), nuclear gene encoding mitochondrial protein, mRNA	-3.06844	-0.844069	-2.09291	n.d.
ART3	NM_001179	Homo sapiens ADP-ribosyltransferase 3 (ART3), mRNA	-3.06049	0.0160054	0.302545	n.d.
LTC4S	NM_000897	Homo sapiens leukotriene C4 synthase (LTC4S), transcript variant 2, mRNA	-1.60218	-2.03602	-0.39963	n.d.
GOT2	NM_002080	Homo sapiens glutamic-oxaloacetic transaminase 2, mitochondrial (aspartate aminotransferase 2) (GOT2), nuclear gene encoding mitochondrial protein, mRNA	-0.0783443	0.0137869	-1.78035	n.d.
CDY2B	NM_001001722	Homo sapiens chromodomain protein, Y-linked, 2A (CDY2A), mRNA	-1.1832	-1.73158	-0.322718	n.d.
SEC22B	NM_004892	Homo sapiens SEC22 vesicle trafficking protein homolog B (S. cerevisiae) (SEC22B), mRNA	-0.690674	-1.66355	-0.39409	n.d.
C1GALT1C1	NM_001011551	Homo sapiens C1GALT1-specific chaperone 1 (C1GALT1C1), transcript variant 2, mRNA	0.653976	0.135552	-1.58667	n.d.
CA7	NM_005182	Homo sapiens carbonic anhydrase VII (CA7), transcript variant 1, mRNA	-1.53253	-1.54547	-0.638553	n.d.
OTOP3	NM_178233	Homo sapiens otopetrin 3 (OTOP3), mRNA	-1.52729	-0.128656	-0.714989	n.d.
HS3ST1	NM_005114	Homo sapiens heparan sulfate (glucosamine) 3-O-sulfotransferase 1 (HS3ST1), mRNA	-1.51595	-0.680736	-1.41787	n.d.
HS6ST1	NM_004807	Homo sapiens heparan sulfate 6-O-sulfotransferase 1 (HS6ST1), mRNA	-1.48656	-0.304212	0.241092	n.d.
UST	NM_005715	Homo sapiens uronyl-2-sulfotransferase (UST), mRNA	-1.48286	-0.855869	0.33591	n.d.
FKBP11	NM_016594	Homo sapiens FK506 binding protein 11, 19 kDa (FKBP11), mRNA	-0.0544675	-1.4681	0.0295135	n.d.
GNPNAT1	NM_198066	Homo sapiens glucosamine-phosphate N-acetyltransferase 1 (GNPNAT1), mRNA	0.870342	-0.241976	-1.45807	n.d.
CARM1	NM_199141	Homo sapiens coactivator-associated arginine methyltransferase 1 (CARM1), mRNA	-1.44051	-0.467304	0.4399	n.d.
SYT13	NM_020826	Homo sapiens synaptotagmin XIII (SYT13), mRNA	0.0383359	-1.43544	-0.613241	n.d.
UGT3A2	NM_174914	Homo sapiens UDP glycosyltransferase 3 family, polypeptide A2 (UGT3A2), mRNA	-1.20164	0.00662707	-1.43078	n.d.
STX5	NM_003164	Homo sapiens syntaxin 5 (STX5), mRNA	0.103815	-1.41201	-0.699407	n.d.
TYMS	NM_001071	Homo sapiens thymidylate synthetase (TYMS), mRNA	-1.1633	-1.40733	-0.300554	n.d.
STX6	NM_005819	Homo sapiens syntaxin 6 (STX6), mRNA	-0.704983	-1.3995	-0.443381	n.d.
FNTA	NM_001018677	Homo sapiens farnesyltransferase, CAAX box, alpha (FNTA), transcript variant 3, mRNA	-0.520121	-0.130876	-1.39258	n.d.
WARS2	NM_015836	Homo sapiens tryptophanyl tRNA synthetase 2 (mitochondrial) (WARS2), nuclear gene encoding mitochondrial protein, transcript variant 1, mRNA	0.559238	-0.592288	-1.38003	n.d.
NAT8	NM_003960	Homo sapiens N-acetyltransferase 8 (NAT8), mRNA	0.216845	-1.36016	-0.618977	n.d.
TBXAS1	NM_001061	Homo sapiens thromboxane A synthase 1 (platelet, cytochrome P450, family 5, subfamily A) (TBXAS1), transcript variant TXS-I, mRNA	0.370134	-1.35641	-0.127915	n.d.
SYT8	NM_138567	Homo sapiens synaptotagmin VIII (SYT8), mRNA	-0.104783	0.501835	-1.29936	n.d.
TXNDC11	NM_015914	Homo sapiens thioredoxin domain containing 11 (TXNDC11), mRNA	-0.210604	-1.21724	0.320902	n.d.
ACSL1	NM_001995	Homo sapiens acyl-CoA synthetase long-chain family member 1 (ACSL1), mRNA	-1.19215	-0.517393	-1.09859	3.02
LARGE	NM_004737	Homo sapiens like-glycosyltransferase (LARGE), transcript variant 1, mRNA	0.0565338	-1.15257	0.0002008	n.d.
ABAT	NM_020686	Homo sapiens 4-aminobutyrate aminotransferase (ABAT), nuclear gene encoding mitochondrial protein, transcript variant 1, mRNA	-0.326237	-0.0468122	-1.14147	n.d.
SYP	NM_003179	Homo sapiens synaptophysin (SYP), mRNA	-0.0260039	-1.13886	-0.0817104	n.d.
SLC27A6	NM_014031	Homo sapiens solute carrier family 27 (fatty acid transporter), member 6 (SLC27A6), transcript variant 1, mRNA	-0.154109	-0.957795	-1.13473	9.395
PDIA5	NM_006810	Homo sapiens protein disulfide isomerase family A, member 5 (PDIA5), mRNA	0.299181	-1.12883	-0.117362	n.d.
STX8	NM_004853	Homo sapiens syntaxin 8 (STX8), mRNA	-0.89731	-1.1038	-0.780805	n.d.
TALDO1	NM_006755	Homo sapiens transaldolase 1 (TALDO1), mRNA	-1.06914	-1.10173	-0.103374	n.d.
GGT3	NR_003267	Homo sapiens gamma-glutamyltransferase 3 (GGT3), mRNA	-1.0894	-0.220477	-0.940312	n.d.
EXT2	NM_000401	Homo sapiens exostoses (multiple) 2 (EXT2), transcript variant 1, mRNA	0.0908676	-1.07823	-0.495873	n.d.
F13A1	NM_000129	Homo sapiens coagulation factor XIII, A1 polypeptide (F13A1), mRNA	-1.06294	0.00662707	-0.553088	n.d.
MGAT1	NM_002406	Homo sapiens mannosyl (alpha-1,3-)-glycoprotein beta-1,2-N-acetylglucosaminyltransferase (MGAT1), mRNA	0.00662707	-0.675295	-1.05486	n.d.
PLA2G7	NM_005084	Homo sapiens phospholipase A2, group VII (platelet-activating factor acetylhydrolase, plasma) (PLA2G7), mRNA	-1.05227	0.107976	0.254555	n.d.
LOC541473	NM_001013748	Homo sapiens FKBP6-like (LOC541473), mRNA	-1.01327	-1.0504	-0.0771413	n.d.
CRAT	NM_000755	Homo sapiens carnitine acetyltransferase (CRAT), transcript variant 1, mRNA	0.163526	0.0403364	-1.01129	1.23
TKTL1	NM_012253	Homo sapiens transketolase-like 1 (TKTL1), mRNA	-0.858443	-1.0052	-0.636752	n.d.
METTL7B	NM_152637	Homo sapiens methyltransferase like 7B (METTL7B), mRNA	0.156894	-1.00012	-0.204039	n.d.
ELOVL2	NM_017770	Homo sapiens elongation of very long chain fatty acids (FEN1/Elo2, SUR4/Elo3, yeast)-like 2 (ELOVL2), mRNA	-0.995611	0.21462	0.594553	2.12
PDIA6	NM_005742	Homo sapiens protein disulfide isomerase family A, member 6 (PDIA6), mRNA	-0.993373	-0.255503	0.400534	n.d.
ELOVL3	NM_152310	Homo sapiens elongation of very long chain fatty acids (FEN1/Elo2, SUR4/Elo3, yeast)-like 3 (ELOVL3), mRNA	-0.98985	0.0492714	0.125792	81.31
CDY2A	NM_004825	Homo sapiens chromodomain protein, Y-linked, 2A (CDY2A), mRNA	-0.0223243	-0.940478	-0.0351931	n.d.
MVD	NM_002461	Homo sapiens mevalonate (diphospho) decarboxylase (MVD), mRNA	0.0813948	-0.594277	-0.928603	n.d.
GAD2	NM_000818	Homo sapiens glutamate decarboxylase 2 (pancreatic islets and brain, 65kDa) (GAD2), mRNA	-0.489068	-0.916205	-0.0845208	n.d.
STX10	NM_003765	Homo sapiens syntaxin 10 (STX10), mRNA	-0.0359648	-0.912754	0.0502383	n.d.
TGM6	NM_198994	Homo sapiens transglutaminase 6 (TGM6), mRNA	-0.0262876	-0.543812	-0.888471	n.d.
MCCC2	NM_022132	Homo sapiens methylcrotonoyl-Coenzyme A carboxylase 2 (beta) (MCCC2), mRNA	-0.723766	-0.875317	-0.0771413	n.d.
ART4	NM_021071	Homo sapiens ADP-ribosyltransferase 4 (Dombrock blood group) (ART4), mRNA	0.695384	-0.873623	-0.272657	n.d.
AGXT2L1	NM_031279	Homo sapiens alanine-glyoxylate aminotransferase 2-like 1 (AGXT2L1), mRNA	-0.86707	0.327208	0.679147	n.d.
GGT1	NM_013430	Homo sapiens gamma-glutamyltransferase 1 (GGT1), transcript variant 3, mRNA	0.625444	0.00314089	-0.863605	n.d.
ACACA	NM_000664	Homo sapiens acetyl-Coenzyme A carboxylase alpha (ACACA), transcript variant 6, mRNA	-0.844229	-0.860537	-0.801169	n.d.
HEMK2	NM_013240	Homo sapiens HemK methyltransferase family member 2 (HEMK2), transcript variant 1, mRNA	-0.0291575	0.00662707	-0.858443	n.d.
WARS	NM_173701	Homo sapiens tryptophanyl-tRNA synthetase (WARS), transcript variant 2, mRNA	-0.826723	-0.63836	-0.857778	n.d.
ADSL	NM_000026	Homo sapiens adenylosuccinate lyase (ADSL), mRNA	-0.23216	0.0784043	-0.855612	n.d.
AMACR	NM_014324	Homo sapiens alpha-methylacyl-CoA racemase (AMACR), transcript variant 1, mRNA	0.144131	0.0162131	-0.854196	n.d.
GPAM	NM_020918	Homo sapiens glycerol-3-phosphate acyltransferase, mitochondrial (GPAM), mRNA	-0.848175	-0.407349	0.183054	n.d.
GCNT2	NM_145649	Homo sapiens glucosaminyl (N-acetyl) transferase 2, I-branching enzyme (I blood group) (GCNT2), transcript variant 1, mRNA	0.0115225	0.31278	-0.84137	n.d.
PDILT	NM_174924	Homo sapiens protein disulfide isomerase-like protein of the testis (PDILT), mRNA	-0.83946	-0.336407	-0.450231	n.d.
TRIM16	NM_006470	Homo sapiens tripartite motif-containing 16 (TRIM16), mRNA	0.478475	-0.829874	0.0445732	n.d.
WBSCR17	NM_022479	Homo sapiens Williams-Beuren syndrome chromosome region 17 (WBSCR17), mRNA	-0.825956	-0.214061	0.076168	n.d.
ALAD	NM_000031	Homo sapiens aminolevulinate, delta-, dehydratase (ALAD), transcript variant 2, mRNA	-0.131803	-0.818006	0.137007	n.d.
PDIA2	NM_006849	Homo sapiens protein disulfide isomerase family A, member 2 (PDIA2), mRNA	0.0247744	-0.814633	0.198809	n.d.
TGM3	NM_003245	Homo sapiens transglutaminase 3 (E polypeptide, protein-glutamine-gamma-glutamyltransferase) (TGM3), mRNA	-0.807817	0.677503	0.113337	n.d.
ADCY7	NM_001114	Homo sapiens adenylate cyclase 7 (ADCY7), mRNA	0.132832	0.0205663	-0.80284	n.d.
TUSC3	NM_006765	Homo sapiens tumor suppressor candidate 3 (TUSC3), transcript variant 1, mRNA	0.0397939	-0.190265	-0.792002	n.d.
DBT	NM_001918	Homo sapiens dihydrolipoamide branched chain transacylase E2 (DBT), nuclear gene encoding mitochondrial protein, mRNA	-0.785621	0.132158	0.668016	n.d.
C18orf4	NM_032160	Homo sapiens chromosome 18 open reading frame 4 (C18orf4), mRNA	0.440229	-0.78113	0.00662707	n.d.
PDIA3	NM_005313	Homo sapiens protein disulfide isomerase family A, member 3 (PDIA3), mRNA	-0.106267	-0.776664	-0.524948	n.d.
FKBP2	NM_004470	Homo sapiens FK506 binding protein 2, 13kDa (FKBP2), transcript variant 1, mRNA	-0.482411	-0.385089	-0.771858	n.d.
PNMT	NM_002686	Homo sapiens phenylethanolamine N-methyltransferase (PNMT), mRNA	-0.756673	-0.388034	0.328555	n.d.
PGGT1B	NM_005023	Homo sapiens protein geranylgeranyltransferase type I, beta subunit (PGGT1B), mRNA	0.00662707	-0.745571	0.47739	n.d.
C20orf38	NM_018327	Homo sapiens chromosome 20 open reading frame 38 (C20orf38), mRNA	-0.0682848	0.0941626	-0.730339	n.d.
GATM	NM_001482	Homo sapiens glycine amidinotransferase (L-arginine:glycine amidinotransferase) (GATM), mRNA	-0.62098	-0.67553	-0.730339	n.d.
GCLC	NM_001498	Homo sapiens glutamate-cysteine ligase, catalytic subunit (GCLC), mRNA	-0.708216	-0.212775	0.61431	n.d.
METTL1	NM_005371	Homo sapiens methyltransferase like 1 (METTL1), transcript variant 1, mRNA	0.53191	-0.219869	-0.704415	n.d.
PTGS2	NM_000963	Homo sapiens prostaglandin-endoperoxide synthase 2 (prostaglandin G/H synthase and cyclooxygenase) (PTGS2), mRNA	-0.69863	0.606648	-0.405221	n.d.
VHL	NM_000551	Homo sapiens von Hippel-Lindau tumor suppressor (VHL), transcript variant 1, mRNA	-0.276307	0.103924	-0.693813	n.d.
LRAT	NM_004744	Homo sapiens lecithin retinol acyltransferase (phosphatidylcholine--retinol O-acyltransferase) (LRAT), mRNA	0.280802	-0.692035	-0.37854	n.d.
MTHFD1L	NM_015440	Homo sapiens methylenetetrahydrofolate dehydrogenase (NADP+ dependent) 1-like (MTHFD1L), mRNA	0.0247744	-0.287886	-0.691962	n.d.
TGM2	NM_004613	Homo sapiens transglutaminase 2 (C polypeptide, protein-glutamine-gamma-glutamyltransferase) (TGM2), transcript variant 1, mRNA	-0.682672	0.58166	-0.370678	n.d.
DCI	NM_001919	Homo sapiens dodecenoyl-Coenzyme A delta isomerase (3,2 trans-enoyl-Coenzyme A isomerase) (DCI), nuclear gene encoding mitochondrial protein, mRNA	0.0817699	-0.67291	-0.127351	n.d.
GUP1	NM_020707	Homo sapiens GUP1 glycerol uptake/transporter homolog (S. cerevisiae) (GUP1), mRNA	0.204853	-0.67091	-0.291173	n.d.
SLC27A1	NM_198580	Homo sapiens solute carrier family 27 (fatty acid transporter), member 1 (SLC27A1), mRNA	-0.00460019	0.136086	-0.664898	0.005
AS3MT	NM_020682	Homo sapiens arsenic (+3 oxidation state) methyltransferase (AS3MT), mRNA	0.644122	-0.660291	0.0130248	n.d.
FDPS	NM_002004	Homo sapiens farnesyl diphosphate synthase (farnesyl pyrophosphate synthetase, dimethylallyltranstransferase, geranyltranstransferase) (FDPS), mRNA	0.111324	-0.660019	0.466752	n.d.
FKBP9L	NM_182827	Homo sapiens FK506 binding protein 9-like (FKBP9L), mRNA	0.170126	0.392201	-0.655503	n.d.
STX4	NM_004604	Homo sapiens syntaxin 4 (STX4), mRNA	-0.654409	0.0357734	-0.175271	n.d.
PTAR1	XM_936522	PREDICTED: Homo sapiens protein prenyltransferase alpha subunit repeat containing 1, transcript variant 4 (PTAR1), mRNA	-0.0486554	-0.646416	0.319566	n.d.
HS6ST2	NM_147175	Homo sapiens heparan sulfate 6-O-sulfotransferase 2 (HS6ST2), transcript variant S, mRNA	-0.64545	-0.210136	0.241092	n.d.
PCCB	NM_000532	Homo sapiens propionyl Coenzyme A carboxylase, beta polypeptide (PCCB), mRNA	0.267101	-0.642771	-0.156312	n.d.
D4ST1	NM_130468	Homo sapiens dermatan 4 sulfotransferase 1 (D4ST1), mRNA	-0.178619	0.32385	-0.637229	n.d.
FLJ20628	NM_017910	Homo sapiens hypothetical protein FLJ20628 (FLJ20628), mRNA	-0.309293	-0.0865648	-0.637229	n.d.
LLGL2	NM_004524	Homo sapiens lethal giant larvae homolog 2 (Drosophila) (LLGL2), transcript variant 1, mRNA	-0.140214	0.424985	-0.629124	n.d.
TAZ	NM_000116	Homo sapiens tafazzin (cardiomyopathy, dilated 3A (X-linked); endocardial fibroelastosis 2; Barth syndrome) (TAZ), transcript variant 1, mRNA	-0.327792	-0.616586	0.0208409	1.06
GALNACT-2	NM_018590	Homo sapiens chondroitin sulfate GalNAcT-2 (GALNACT-2), mRNA	-0.0831613	-0.000568432	-0.609446	n.d.
FH	NM_000143	Homo sapiens fumarate hydratase (FH), nuclear gene encoding mitochondrial protein, mRNA	-0.60926	-0.422216	0.126799	n.d.
SGPL1	NM_003901	Homo sapiens sphingosine-1-phosphate lyase 1 (SGPL1), mRNA	-0.0121042	-0.607339	-0.524474	n.d.
SYT7	NM_004200	Homo sapiens synaptotagmin VII (SYT7), mRNA	-0.597072	0.0716243	-0.236582	n.d.
STX1B2	NM_052874	Homo sapiens syntaxin 1B2 (STX1B2), mRNA	-0.588893	-0.394471	0.466346	n.d.
ENO3	NM_001976	Homo sapiens enolase 3 (beta, muscle) (ENO3), transcript variant 1, mRNA	-0.588424	-0.148978	-0.0158803	n.d.
MGST3	NM_004528	Homo sapiens microsomal glutathione S-transferase 3 (MGST3), mRNA	-0.585919	-0.0295067	-0.00261508	n.d.
COQ3	NM_017421	Homo sapiens coenzyme Q3 homolog, methyltransferase (S. cerevisiae) (COQ3), mRNA	0.545972	-0.585772	0.240515	n.d.
CHPT1	NM_020244	Homo sapiens choline phosphotransferase 1 (CHPT1), mRNA	0.218423	-0.436183	-0.582585	n.d.
PROM2	NM_144707	Homo sapiens prominin 2 (PROM2), mRNA	-0.569146	0.0569262	-0.230412	n.d.
STX7	NM_003569	Homo sapiens syntaxin 7 (STX7), mRNA	0.146513	0.224749	-0.565479	n.d.
SLC27A5	NM_012254	Homo sapiens solute carrier family 27 (fatty acid transporter), member 5 (SLC27A5), mRNA	0.15863	-0.469106	-0.561146	1.215
SYNGR4	NM_012451	Homo sapiens synaptogyrin 4 (SYNGR4), mRNA	-0.55745	0.0343721	0.541114	n.d.
TGM1	NM_000359	Homo sapiens transglutaminase 1 (K polypeptide epidermal type I, protein-glutamine-gamma-glutamyltransferase) (TGM1), mRNA	-0.266391	0.0767881	-0.553513	n.d.
COX10	NM_001303	Homo sapiens COX10 homolog, cytochrome c oxidase assembly protein, heme A: farnesyltransferase (yeast) (COX10), nuclear gene encoding mitochondrial protein, mRNA	0.204853	0.147904	-0.545512	n.d.
IDI1	NM_004508	Homo sapiens isopentenyl-diphosphate delta isomerase 1 (IDI1), mRNA	-0.00261114	-0.545199	0.195415	n.d.
FKBP1B	NM_004116	Homo sapiens FK506 binding protein 1B, 12.6 kDa (FKBP1B), transcript variant 1, mRNA	-0.533941	-0.0030231	-0.197465	n.d.
NNMT	NM_006169	Homo sapiens nicotinamide N-methyltransferase (NNMT), mRNA	0.0664202	0.0114121	-0.533695	n.d.
GCN5L2	NM_021078	Homo sapiens GCN5 general control of amino-acid synthesis 5-like 2 (yeast) (GCN5L2), mRNA	-0.312091	-0.188052	-0.532399	n.d.
FKBP8	NM_012181	Homo sapiens FK506 binding protein 8, 38kDa (FKBP8), mRNA	-0.520694	0.0519924	-0.501168	n.d.
GSTT2	NM_000854	Homo sapiens glutathione S-transferase theta 2 (GSTT2), mRNA	0.0778404	0.393577	-0.516214	n.d.
SLC27A2	NM_003645	Homo sapiens solute carrier family 27 (fatty acid transporter), member 2 (SLC27A2), mRNA	0.00662707	-0.503431	-0.415419	71.835
Control	NM_005030	Homo sapiens polo-like kinase 1 (Drosophila) (PLK1), mRNA	-0.494256			n.d.
GMDS	NM_001500	Homo sapiens GDP-mannose 4,6-dehydratase (GMDS), mRNA	0.208792	-0.490791	0.219676	n.d.
GNPAT	NM_014236	Homo sapiens glyceronephosphate O-acyltransferase (GNPAT), mRNA	-0.482266	0.117246	0.362771	n.d.
ADCY1	NM_021116	Homo sapiens adenylate cyclase 1 (brain) (ADCY1), mRNA	-0.120485	-0.472444	0.262725	n.d.
STX17	NM_017919	Homo sapiens syntaxin 17 (STX17), mRNA	0.127772	-0.0758351	-0.456773	n.d.
PORCN	NM_203473	Homo sapiens porcupine homolog (Drosophila) (PORCN), transcript variant B, mRNA	-0.38893	-0.100288	-0.453951	n.d.
STX19	NM_001001850	Homo sapiens syntaxin 19 (STX19), mRNA	-0.412472	-0.453484	-0.248051	n.d.
SOAT1	NM_003101	Homo sapiens sterol O-acyltransferase (acyl-Coenzyme A: cholesterol acyltransferase) 1 (SOAT1), transcript variant 688113, mRNA	-0.0944591	-0.0864823	-0.441647	n.d.
COMT	NM_000754	Homo sapiens catechol-O-methyltransferase (COMT), transcript variant MB-COMT, mRNA	-0.434899	-0.258963	-0.347481	n.d.
GCAT	NM_014291	Homo sapiens glycine C-acetyltransferase (2-amino-3-ketobutyrate coenzyme A ligase) (GCAT), nuclear gene encoding mitochondrial protein, mRNA	0.370439	-0.428386	0.0235009	n.d.
FLJ43276	NM_207382	Homo sapiens FLJ43276 protein (FLJ43276), mRNA	-0.339549	-0.425983	0.347966	n.d.
FNTB	NM_002028	Homo sapiens farnesyltransferase, CAAX box, beta (FNTB), mRNA	-0.425089	0.267088	-0.057062	n.d.
METTL7A	NM_014033	Homo sapiens methyltransferase like 7A (METTL7A), mRNA	-0.424712	0.104182	0.0830402	n.d.
CA13	NM_198584	Homo sapiens carbonic anhydrase XIII (CA13), mRNA	-0.41949	0.0690397	-0.367211	n.d.
FKBPL	NM_022110	Homo sapiens FK506 binding protein like (FKBPL), mRNA	0.0350089	-0.414409	-0.049407	n.d.
MCCC1	NM_020166	Homo sapiens methylcrotonoyl-Coenzyme A carboxylase 1 (alpha) (MCCC1), mRNA	-0.161735	-0.223131	-0.413705	n.d.
TMEM23	NM_147156	Homo sapiens transmembrane protein 23 (TMEM23), mRNA	-0.411225	0.250625	0.259746	n.d.
QPCT	NM_012413	Homo sapiens glutaminyl-peptide cyclotransferase (glutaminyl cyclase) (QPCT), mRNA	-0.266734	-0.128888	-0.410231	n.d.
Control	NM_005030	Homo sapiens polo-like kinase 1 (Drosophila) (PLK1), mRNA	-0.408861			n.d.
DYSF	NM_003494	Homo sapiens dysferlin, limb girdle muscular dystrophy 2B (autosomal recessive) (DYSF), mRNA	-0.403174	-0.37454	-0.0345421	n.d.
WBSCR22	NM_017528	Homo sapiens Williams Beuren syndrome chromosome region 22 (WBSCR22), mRNA	-0.402639	-0.375138	0.00662707	n.d.
GGCX	NM_000821	Homo sapiens gamma-glutamyl carboxylase (GGCX), mRNA	-0.399001	-0.125285	-0.117849	n.d.
Control	NM_005030	Homo sapiens polo-like kinase 1 (Drosophila) (PLK1), mRNA	-0.398629			n.d.
GSS	NM_000178	Homo sapiens glutathione synthetase (GSS), mRNA	0.369197	0.0729187	-0.39475	n.d.
Control	NM_005030	Homo sapiens polo-like kinase 1 (Drosophila) (PLK1), mRNA	-0.389931			n.d.
OTC	NM_000531	Homo sapiens ornithine carbamoyltransferase (OTC), mRNA	0.180163	-0.378663	0.097174	n.d.
PYGM	NM_005609	Homo sapiens phosphorylase, glycogen; muscle (McArdle syndrome, glycogen storage disease type V) (PYGM), mRNA	0.00662707	-0.37159	-0.0478207	n.d.
DDC	NM_000790	Homo sapiens dopa decarboxylase (aromatic L-amino acid decarboxylase) (DDC), mRNA	-0.369571	-0.298228	-0.119265	n.d.
HHAT	NM_018194	Homo sapiens hedgehog acyltransferase (HHAT), mRNA	-0.293497	-0.364098	0.201335	n.d.
TAT	NM_000353	Homo sapiens tyrosine aminotransferase (TAT), nuclear gene encoding mitochondrial protein, mRNA	-0.0629139	-0.360155	0.0590945	n.d.
KIAA0251	NM_015027	Homo sapiens KIAA0251 protein (KIAA0251), mRNA	-0.261024	0.261423	-0.359695	n.d.
Control	NM_005030	Homo sapiens polo-like kinase 1 (Drosophila) (PLK1), mRNA	-0.356589			n.d.
SYT9	NM_175733	Homo sapiens synaptotagmin IX (SYT9), mRNA	-0.160359	0.10231	-0.35638	n.d.
TXNDC4	NM_015051	Homo sapiens thioredoxin domain containing 4 (endoplasmic reticulum) (TXNDC4), mRNA	0.30137	-0.355388	0.304308	n.d.
OTOF	NM_194248	Homo sapiens otoferlin (OTOF), transcript variant 1, mRNA	0.149139	-0.0637623	-0.350457	n.d.
CPT1A	NM_001876	Homo sapiens carnitine palmitoyltransferase 1A (liver) (CPT1A), nuclear gene encoding mitochondrial protein, transcript variant 1, mRNA	0.17475	-0.344526	0.067623	1.625
PPAT	NM_002703	Homo sapiens phosphoribosyl pyrophosphate amidotransferase (PPAT), mRNA	-0.34387	-0.11623	0.109721	n.d.
SYNGR3	NM_004209	Homo sapiens synaptogyrin 3 (SYNGR3), mRNA	-0.339148	-0.0351931	-0.139451	n.d.
C9orf32	NM_014064	Homo sapiens chromosome 9 open reading frame 32 (C9orf32), mRNA	0.123666	-0.338898	0.00662707	n.d.
Control	NM_005030	Homo sapiens polo-like kinase 1 (Drosophila) (PLK1), mRNA	-0.338472			n.d.
PGAM2	NM_000290	Homo sapiens phosphoglycerate mutase 2 (muscle) (PGAM2), mRNA	0.0257359	-0.332251	0.176552	n.d.
ADCY3	NM_004036	Homo sapiens adenylate cyclase 3 (ADCY3), mRNA	0.220752	-0.33198	-0.246846	n.d.
SYT10	NM_198992	Homo sapiens synaptotagmin X (SYT10), mRNA	-0.0251984	0.213299	-0.328273	n.d.
AGXT	NM_000030	Homo sapiens alanine-glyoxylate aminotransferase (oxalosis I; hyperoxaluria I; glycolicaciduria; serine-pyruvate aminotransferase) (AGXT), mRNA	-0.325034	-0.0567821	-0.25246	n.d.
MGC50559	NM_173802	Homo sapiens hypothetical protein MGC50559 (MGC50559), mRNA	0.00171493	-0.321282	0.0504814	n.d.
Control	NM_005030	Homo sapiens polo-like kinase 1 (Drosophila) (PLK1), mRNA	-0.319972			n.d.
FECH	NM_001012515	Homo sapiens ferrochelatase (protoporphyria) (FECH), nuclear gene encoding mitochondrial protein, transcript variant 1, mRNA	-0.0910362	0.0555367	-0.318996	n.d.
C17orf25	NM_016080	Homo sapiens chromosome 17 open reading frame 25 (C17orf25), mRNA	0.0688161	-0.0686611	-0.311316	n.d.
SAT2	NM_133491	Homo sapiens spermidine/spermine N1-acetyltransferase 2 (SAT2), mRNA	-0.310677	-0.264056	-0.264603	n.d.
PYGB	NM_002862	Homo sapiens phosphorylase, glycogen; brain (PYGB), mRNA	-0.30416	-0.253733	0.0461554	n.d.
PROM1	NM_006017	Homo sapiens prominin 1 (PROM1), mRNA	0.293394	0.186333	-0.300801	n.d.
EPB42	NM_000119	Homo sapiens erythrocyte membrane protein band 4.2 (EPB42), mRNA	-0.300119	0.00662707	0.211946	n.d.
STX3	NM_004177	Homo sapiens syntaxin 3 (STX3), mRNA	-0.0399656	-0.300107	0.0132255	n.d.
HDC	NM_002112	Homo sapiens histidine decarboxylase (HDC), mRNA	0.206926	0.0119803	-0.297898	n.d.
PCMTD2	NM_018257	Homo sapiens protein-L-isoaspartate (D-aspartate) O-methyltransferase domain containing 2 (PCMTD2), mRNA	0.0284314	-0.29431	0.189262	n.d.
UROD	NM_000374	Homo sapiens uroporphyrinogen decarboxylase (UROD), mRNA	-0.207131	0.132852	-0.293733	n.d.
Control	NM_005030	Homo sapiens polo-like kinase 1 (Drosophila) (PLK1), mRNA	-0.293497			n.d.
GART	NM_000819	Homo sapiens phosphoribosylglycinamide formyltransferase, phosphoribosylglycinamide synthetase, phosphoribosylaminoimidazole synthetase (GART), transcript variant 1, mRNA	-0.0127383	-0.290244	0.103489	n.d.
PDXDC2	BC063633	Homo sapiens KIAA0251 protein (KIAA0251), mRNA	0.13293	-0.286155	-0.125059	n.d.
STX16	NM_001001433	Homo sapiens syntaxin 16 (STX16), transcript variant 1, mRNA	0.226664	-0.284713	-0.151502	n.d.
NOS2A	NM_000625	Homo sapiens nitric oxide synthase 2A (inducible, hepatocytes) (NOS2A), transcript variant 1, mRNA	-0.284604	-0.0891319	-0.233687	n.d.
Control	NM_005030	Homo sapiens polo-like kinase 1 (Drosophila) (PLK1), mRNA	-0.284116			n.d.
TXNDC10	NM_019022	Homo sapiens thioredoxin domain containing 10 (TXNDC10), mRNA	0.100313	-0.279953	0.276001	n.d.
Control	NM_005030	Homo sapiens polo-like kinase 1 (Drosophila) (PLK1), mRNA	-0.279424			n.d.
REV1L	NM_016316	Homo sapiens REV1-like (yeast) (REV1L), transcript variant 1, mRNA	0.262466	-0.267181	-0.23819	n.d.
RABGGTA	NM_182836	Homo sapiens Rab geranylgeranyltransferase, alpha subunit (RABGGTA), transcript variant 1, mRNA	-0.266391	0.180871	0.0488553	n.d.
TKT	NM_001064	Homo sapiens transketolase (Wernicke-Korsakoff syndrome) (TKT), mRNA	-0.261145	0.20887	0.109611	n.d.
UGT2B7	NM_001074	Homo sapiens UDP glucuronosyltransferase 2 family, polypeptide B7 (UGT2B7), mRNA	-0.260913	0.19071	-0.0190596	n.d.
AGPAT3	NM_020132	Homo sapiens 1-acylglycerol-3-phosphate O-acyltransferase 3 (AGPAT3), transcript variant 1, mRNA	-0.0273203	-0.259974	-0.1938	n.d.
PRMT7	NM_019023	Homo sapiens protein arginine methyltransferase 7 (PRMT7), mRNA	-0.251441	-0.0570676	0.128544	n.d.
NOS3	NM_000603	Homo sapiens nitric oxide synthase 3 (endothelial cell) (NOS3), mRNA	0.061489	0.0550577	-0.248959	n.d.
RP11-217H1.1	NM_032121	Homo sapiens implantation-associated protein (DKFZp564K142), mRNA	0.00662707	-0.238308	-0.125069	n.d.
Control	NM_005030	Homo sapiens polo-like kinase 1 (Drosophila) (PLK1), mRNA	-0.230261			n.d.
Control	NM_005030	Homo sapiens polo-like kinase 1 (Drosophila) (PLK1), mRNA	-0.228149			n.d.
PDIA4	NM_004911	Homo sapiens protein disulfide isomerase family A, member 4 (PDIA4), mRNA	0.192753	-0.225845	-0.144725	n.d.
ACACB	NM_001093	Homo sapiens acetyl-Coenzyme A carboxylase beta (ACACB), mRNA	0.156275	-0.225845	0.0499545	1.34
MARS	NM_004990	Homo sapiens methionine-tRNA synthetase (MARS), mRNA	-0.22532	-0.147819	0.208069	n.d.
Control	NM_005030	Homo sapiens polo-like kinase 1 (Drosophila) (PLK1), mRNA	-0.22324			n.d.
Control	NM_005030	Homo sapiens polo-like kinase 1 (Drosophila) (PLK1), mRNA	-0.223131			n.d.
Control	NM_005030	Homo sapiens polo-like kinase 1 (Drosophila) (PLK1), mRNA	-0.221693			n.d.
Control	NM_005030	Homo sapiens polo-like kinase 1 (Drosophila) (PLK1), mRNA	-0.219392			n.d.
ACAT2	NM_005891	Homo sapiens acetyl-Coenzyme A acetyltransferase 2 (acetoacetyl Coenzyme A thiolase) (ACAT2), mRNA	-0.0898027	-0.150177	-0.216894	2.455
Control	NM_005030	Homo sapiens polo-like kinase 1 (Drosophila) (PLK1), mRNA	-0.213972			n.d.
STX11	NM_003764	Homo sapiens syntaxin 11 (STX11), mRNA	-0.0214555	-0.151404	-0.212655	n.d.
NUDT1	NM_002452	Homo sapiens nudix (nucleoside diphosphate linked moiety X)-type motif 1 (NUDT1), transcript variant 1, mRNA	-0.205633	0.0774673	-0.100901	n.d.
PCCA	NM_000282	Homo sapiens propionyl Coenzyme A carboxylase, alpha polypeptide (PCCA), mRNA	0.0603983	-0.205423	0.0893979	n.d.
DNAJC10	NM_018981	Homo sapiens DnaJ (Hsp40) homolog, subfamily C, member 10 (DNAJC10), mRNA	0.160432	-0.199824	0.185393	n.d.
Control	NM_005030	Homo sapiens polo-like kinase 1 (Drosophila) (PLK1), mRNA	-0.198487			n.d.
Control	NM_005030	Homo sapiens polo-like kinase 1 (Drosophila) (PLK1), mRNA	-0.192444			n.d.
PIGK	NM_005482	Homo sapiens phosphatidylinositol glycan anchor biosynthesis, class K (PIGK), mRNA	-0.166012	-0.186018	0.097174	n.d.
Control	NM_005030	Homo sapiens polo-like kinase 1 (Drosophila) (PLK1), mRNA	-0.184557			n.d.
ACSM1	NM_052956	Homo sapiens acyl-CoA synthetase medium-chain family member 1 (ACSM1), mRNA	-0.127229	0.0642747	-0.183111	n.d.
GOT1	NM_002079	Homo sapiens glutamic-oxaloacetic transaminase 1, soluble (aspartate aminotransferase 1) (GOT1), mRNA	0.00662707	-0.182598	0.0254509	n.d.
Control	NM_005030	Homo sapiens polo-like kinase 1 (Drosophila) (PLK1), mRNA	-0.179239			n.d.
Control	NM_005030	Homo sapiens polo-like kinase 1 (Drosophila) (PLK1), mRNA	-0.175029			n.d.
ALAS2	NM_000032	Homo sapiens aminolevulinate, delta-, synthase 2 (sideroblastic/hypochromic anemia) (ALAS2), nuclear gene encoding mitochondrial protein, transcript variant 1, mRNA	-0.17498	0.0628712	0.00853413	n.d.
ALDOB	NM_000035	Homo sapiens aldolase B, fructose-bisphosphate (ALDOB), mRNA	0.0682462	-0.173282	0.046654	n.d.
TMTC2	NM_152588	Homo sapiens transmembrane and tetratricopeptide repeat containing 2 (TMTC2), mRNA	-0.0699942	-0.0450105	-0.169381	n.d.
SYT12	NM_177963	Homo sapiens synaptotagmin XII (SYT12), mRNA	-0.169223	0.0472691	0.0856416	n.d.
Control	NM_005030	Homo sapiens polo-like kinase 1 (Drosophila) (PLK1), mRNA	-0.16846			n.d.
ASS	NM_054012	Homo sapiens argininosuccinate synthetase 1 (ASS1), transcript variant 2, mRNA	-0.167871	0.148214	0.161036	n.d.
FUT2	NM_000511	Homo sapiens fucosyltransferase 2 (secretor status included) (FUT2), mRNA	0.0101501	0.0906913	-0.167185	n.d.
Control	NM_005030	Homo sapiens polo-like kinase 1 (Drosophila) (PLK1), mRNA	-0.134729			n.d.
SAT	NM_002970	Homo sapiens spermidine/spermine N1-acetyltransferase 1 (SAT1), mRNA	-0.134235	-0.0980065	-0.0487497	n.d.
Control	NM_005030	Homo sapiens polo-like kinase 1 (Drosophila) (PLK1), mRNA	-0.126055			n.d.
HMGCS2	NM_005518	Homo sapiens 3-hydroxy-3-methylglutaryl-Coenzyme A synthase 2 (mitochondrial) (HMGCS2), mRNA	-0.0357044	-0.123253	0.057611	1.21
PRMT1	NM_001536	Homo sapiens protein arginine methyltransferase 1 (PRMT1), transcript variant 1, mRNA	0.102842	-0.112591	-0.0368746	n.d.
FDFT1	NM_004462	Homo sapiens farnesyl-diphosphate farnesyltransferase 1 (FDFT1), mRNA	0.0655208	0.106581	-0.110237	n.d.
ECHDC1	NM_018479	Homo sapiens enoyl Coenzyme A hydratase domain containing 1 (ECHDC1), transcript variant 2, mRNA	-0.0117515	-0.0534203	-0.106999	n.d.
Control	NM_005030	Homo sapiens polo-like kinase 1 (Drosophila) (PLK1), mRNA	-0.105266			n.d.
THUMPD2	NM_025264	Homo sapiens THUMP domain containing 2 (THUMPD2), mRNA	-0.0977096	0.0357734	-0.0340149	n.d.
Control	NM_005030	Homo sapiens polo-like kinase 1 (Drosophila) (PLK1), mRNA	-0.0964664			n.d.
Control	NM_005030	Homo sapiens polo-like kinase 1 (Drosophila) (PLK1), mRNA	-0.0793802			n.d.
Control	NM_005030	Homo sapiens polo-like kinase 1 (Drosophila) (PLK1), mRNA	-0.0778571			n.d.
Control	NM_005030	Homo sapiens polo-like kinase 1 (Drosophila) (PLK1), mRNA	-0.0756671			n.d.
ALG6	NM_013339	Homo sapiens asparagine-linked glycosylation 6 homolog (S. cerevisiae, alpha-1,3-glucosyltransferase) (ALG6), mRNA	0.0633615	-0.0740306	-0.0386022	n.d.
CRYM	NM_001014444	Homo sapiens crystallin, mu (CRYM), transcript variant 2, mRNA	0.0362588	-0.0505168	-0.0658746	n.d.
HADHB	NM_000183	Homo sapiens hydroxyacyl-Coenzyme A dehydrogenase/3-ketoacyl-Coenzyme A thiolase/enoyl-Coenzyme A hydratase (trifunctional protein), beta subunit (HADHB), nuclear gene encoding mitochondrial protein, mRNA	-0.0146939	0.00662707	-0.0627744	n.d.
ACAT1	NM_000019	Homo sapiens acetyl-Coenzyme A acetyltransferase 1 (acetoacetyl Coenzyme A thiolase) (ACAT1), nuclear gene encoding mitochondrial protein, mRNA	-0.0189557	-0.0287783	-0.0289968	1.21
Control	NM_005030	Homo sapiens polo-like kinase 1 (Drosophila) (PLK1), mRNA	-0.0273203			n.d.
Control	NM_005030	Homo sapiens polo-like kinase 1 (Drosophila) (PLK1), mRNA	-0.0245917			n.d.
Control	NM_005030	Homo sapiens polo-like kinase 1 (Drosophila) (PLK1), mRNA	-0.0104464			n.d.
Control	NM_005030	Homo sapiens polo-like kinase 1 (Drosophila) (PLK1), mRNA	-0.00300699			n.d.
Control	NM_005030	Homo sapiens polo-like kinase 1 (Drosophila) (PLK1), mRNA	-0.00281263			n.d.
Control	NM_005030	Homo sapiens polo-like kinase 1 (Drosophila) (PLK1), mRNA	0.00094343			n.d.
Control	NM_005030	Homo sapiens polo-like kinase 1 (Drosophila) (PLK1), mRNA	0.00662707			n.d.
Control	NM_005030	Homo sapiens polo-like kinase 1 (Drosophila) (PLK1), mRNA	0.00662707			n.d.
Control	NM_005030	Homo sapiens polo-like kinase 1 (Drosophila) (PLK1), mRNA	0.00662707			n.d.
Control	NM_005030	Homo sapiens polo-like kinase 1 (Drosophila) (PLK1), mRNA	0.00662707			n.d.
Control	NM_005030	Homo sapiens polo-like kinase 1 (Drosophila) (PLK1), mRNA	0.00662707			n.d.
Control	NM_005030	Homo sapiens polo-like kinase 1 (Drosophila) (PLK1), mRNA	0.0156722			n.d.
Control	NM_005030	Homo sapiens polo-like kinase 1 (Drosophila) (PLK1), mRNA	0.0199731			n.d.
Control	NM_005030	Homo sapiens polo-like kinase 1 (Drosophila) (PLK1), mRNA	0.0202247			n.d.
Control	NM_005030	Homo sapiens polo-like kinase 1 (Drosophila) (PLK1), mRNA	0.0360109			n.d.
Control	NM_005030	Homo sapiens polo-like kinase 1 (Drosophila) (PLK1), mRNA	0.0496264			n.d.
Control	NM_005030	Homo sapiens polo-like kinase 1 (Drosophila) (PLK1), mRNA	0.0558706			n.d.
Control	NM_005030	Homo sapiens polo-like kinase 1 (Drosophila) (PLK1), mRNA	0.0590945			n.d.
PAFAH2	NM_000437	Homo sapiens platelet-activating factor acetylhydrolase 2, 40kDa (PAFAH2), mRNA	0.0212738	0.0642539	0.0607583	n.d.
Control	NM_005030	Homo sapiens polo-like kinase 1 (Drosophila) (PLK1), mRNA	0.0667481			n.d.
CA14	NM_012113	Homo sapiens carbonic anhydrase XIV (CA14), mRNA	0.0251183	0.00662707	0.0756589	n.d.
Control	NM_005030	Homo sapiens polo-like kinase 1 (Drosophila) (PLK1), mRNA	0.0806277			n.d.
Control	NM_005030	Homo sapiens polo-like kinase 1 (Drosophila) (PLK1), mRNA	0.0863697			n.d.
Control	NM_005030	Homo sapiens polo-like kinase 1 (Drosophila) (PLK1), mRNA	0.0937165			n.d.
SDCBP	NM_005625	Homo sapiens syndecan binding protein (syntenin) (SDCBP), transcript variant 1, mRNA	-0.106267	0.109262	0.024661	n.d.
Control	NM_005030	Homo sapiens polo-like kinase 1 (Drosophila) (PLK1), mRNA	0.111575			n.d.
Control	NM_005030	Homo sapiens polo-like kinase 1 (Drosophila) (PLK1), mRNA	0.11473			n.d.
Control	NM_005030	Homo sapiens polo-like kinase 1 (Drosophila) (PLK1), mRNA	0.121736			n.d.
CPT2	NM_000098	Homo sapiens carnitine palmitoyltransferase II (CPT2), nuclear gene encoding mitochondrial protein, mRNA	0.0415455	0.124073	0.0318644	1.625
TGM4	NM_003241	Homo sapiens transglutaminase 4 (prostate) (TGM4), mRNA	0.0227467	0.0508172	0.124287	n.d.
Control	NM_005030	Homo sapiens polo-like kinase 1 (Drosophila) (PLK1), mRNA	0.127161			n.d.
SLC27A4	NM_005094	Homo sapiens solute carrier family 27 (fatty acid transporter), member 4 (SLC27A4), mRNA	0.0150393	0.0854825	0.129685	2.63
METTL2B	NM_018396	Homo sapiens methyltransferase like 2B (METTL2B), mRNA	0.00662707	0.136465	0.0482748	n.d.
GSTM1	NM_000561	Homo sapiens glutathione S-transferase M1 (GSTM1), transcript variant 1, mRNA	0.0317641	0.0101048	0.144131	n.d.
ADCY9	NM_001116	Homo sapiens adenylate cyclase 9 (ADCY9), mRNA	0.144131	0.115074	0.0935955	n.d.
STX1A	NM_004603	Homo sapiens syntaxin 1A (brain) (STX1A), mRNA	0.0607828	-0.137763	0.145102	n.d.
PRMT8	NM_019854	Homo sapiens protein arginine methyltransferase 8 (PRMT8), mRNA	-0.0504039	0.147904	0.0599566	n.d.
SYT14	NM_153262	Homo sapiens synaptotagmin XIV (SYT14), mRNA	0.151236	-0.0143788	-0.0127383	n.d.
FSD1L	NM_207647	Homo sapiens fibronectin type III and SPRY domain containing 1-like (FSD1L), transcript variant 1, mRNA	0.160102	0.0290645	-0.103938	n.d.
CA2	NM_000067	Homo sapiens carbonic anhydrase II (CA2), mRNA	0.051762	0.122638	0.161462	n.d.
C12orf51	NM_173813	Homo sapiens chromosome 12 open reading frame 51 (C12orf51), mRNA	0.167908	0.104691	0.00471748	n.d.
STX12	NM_177424	Homo sapiens syntaxin 12 (STX12), mRNA	-0.0722284	0.171258	0.0608022	n.d.
LCAT	NM_000229	Homo sapiens lecithin-cholesterol acyltransferase (LCAT), mRNA	-0.00967474	0.112618	0.171849	n.d.
VAPB	NM_004738	Homo sapiens VAMP (vesicle-associated membrane protein)-associated protein B and C (VAPB), mRNA	-0.141472	0.17217	-0.129103	n.d.
Control	NM_005030	Homo sapiens polo-like kinase 1 (Drosophila) (PLK1), mRNA	0.17616			n.d.
CA5A	NM_001739	Homo sapiens carbonic anhydrase VA, mitochondrial (CA5A), nuclear gene encoding mitochondrial protein, mRNA	0.179464	0.130499	0.143795	n.d.
BCAT2	NM_001190	Homo sapiens branched chain aminotransferase 2, mitochondrial (BCAT2), mRNA	-0.0219421	0.119838	0.182477	n.d.
Control	NM_005030	Homo sapiens polo-like kinase 1 (Drosophila) (PLK1), mRNA	0.189357			n.d.
POLG2	NM_007215	Homo sapiens polymerase (DNA directed), gamma 2, accessory subunit (POLG2), mRNA	0.0720031	0.197026	0.00662707	n.d.
Control	NM_005030	Homo sapiens polo-like kinase 1 (Drosophila) (PLK1), mRNA	0.205628			n.d.
Control	NM_005030	Homo sapiens polo-like kinase 1 (Drosophila) (PLK1), mRNA	0.206236			n.d.
ADCY8	NM_001115	Homo sapiens adenylate cyclase 8 (brain) (ADCY8), mRNA	0.179746	0.00662707	0.208491	n.d.
Control	NM_005030	Homo sapiens polo-like kinase 1 (Drosophila) (PLK1), mRNA	0.211946			n.d.
CPT1C	NM_152359	Homo sapiens carnitine palmitoyltransferase 1C (CPT1C), mRNA	0.107304	-0.0190685	0.212437	2.005
LOC90826	NM_138364	Homo sapiens hypothetical protein BC004337 (LOC90826), mRNA	-0.101606	0.031873	0.212437	n.d.
SYT11	NM_152280	Homo sapiens synaptotagmin XI (SYT11), mRNA	0.0842737	0.0781803	0.212679	n.d.
CLN3	NM_000086	Homo sapiens ceroid-lipofuscinosis, neuronal 3, juvenile (Batten, Spielmeyer-Vogt disease) (CLN3), transcript variant 2, mRNA	-0.0975839	-0.125132	0.215557	n.d.
SYT1	NM_005639	Homo sapiens synaptotagmin I (SYT1), mRNA	-0.135912	0.127353	0.215557	n.d.
Control	NM_005030	Homo sapiens polo-like kinase 1 (Drosophila) (PLK1), mRNA	0.216481			n.d.
ALG11	NM_001004127	Homo sapiens asparagine-linked glycosylation 11 homolog (S. cerevisiae, alpha-1,2-mannosyltransferase) (ALG11), mRNA	0.0388075	0.221917	-0.0899856	n.d.
Control	NM_005030	Homo sapiens polo-like kinase 1 (Drosophila) (PLK1), mRNA	0.222356			n.d.
SENP7	NM_020654	Homo sapiens SUMO1/sentrin specific peptidase 7 (SENP7), transcript variant 1, mRNA	0.167908	0.223336	0.106163	n.d.
TXNDC	NM_030755	Homo sapiens thioredoxin domain containing 1 (TXNDC1), mRNA	-0.0877003	-0.221543	0.23087	n.d.
TNKS	NM_003747	Homo sapiens tankyrase, TRF1-interacting ankyrin-related ADP-ribose polymerase (TNKS), mRNA	0.231919	0.0677275	0.00662707	n.d.
CRLS1	NM_019095	Homo sapiens cardiolipin synthase 1 (CRLS1), mRNA	0.0832944	0.232828	0.0729696	n.d.
SYT6	NM_205848	Homo sapiens synaptotagmin VI (SYT6), mRNA	0.0610248	0.23483	0.14177	n.d.
CA1	NM_001738	Homo sapiens carbonic anhydrase I (CA1), mRNA	-0.163298	0.241442	0.0313216	n.d.
Control	NM_005030	Homo sapiens polo-like kinase 1 (Drosophila) (PLK1), mRNA	0.2441			n.d.
NPR2	NM_000907	Homo sapiens natriuretic peptide receptor B/guanylate cyclase B (atrionatriuretic peptide receptor B) (NPR2), transcript variant 1, mRNA	-0.00286884	0.244078	0.246867	n.d.
CAD	NM_004341	Homo sapiens carbamoyl-phosphate synthetase 2, aspartate transcarbamylase, and dihydroorotase (CAD), mRNA	0.102842	0.0767881	0.247843	n.d.
METTL2A	NM_001005372	Homo sapiens methyltransferase like 2A (METTL2A), mRNA	0.0888128	0.250121	-0.0362587	n.d.
GAD1	NM_000817	Homo sapiens glutamate decarboxylase 1 (brain, 67kDa) (GAD1), transcript variant GAD67, mRNA	-0.147309	-0.0158403	0.254008	n.d.
CBS	NM_000071	Homo sapiens cystathionine-beta-synthase (CBS), mRNA	0.100313	0.235774	0.255015	n.d.
Control	NM_005030	Homo sapiens polo-like kinase 1 (Drosophila) (PLK1), mRNA	0.255496			n.d.
GUCY1B3	NM_000857	Homo sapiens guanylate cyclase 1, soluble, beta 3 (GUCY1B3), mRNA	0.259617	-0.176887	0.226753	n.d.
Control	NM_005030	Homo sapiens polo-like kinase 1 (Drosophila) (PLK1), mRNA	0.269661			n.d.
FSD1L	NM_031919	Homo sapiens fibronectin type III and SPRY domain containing 1-like (FSD1L), transcript variant 1, mRNA	0.0910193	0.270917	-0.211374	n.d.
SYT16	NM_031914	Homo sapiens synaptotagmin XVI (SYT16), mRNA	-0.107832	0.277969	0.0113806	n.d.
PCMT1	NM_005389	Homo sapiens protein-L-isoaspartate (D-aspartate) O-methyltransferase (PCMT1), mRNA	0.280802	-0.0233677	0.193223	n.d.
C20orf3	NM_020531	Homo sapiens chromosome 20 open reading frame 3 (C20orf3), mRNA	-0.0317192	-0.0586081	0.289584	n.d.
Control	NM_005030	Homo sapiens polo-like kinase 1 (Drosophila) (PLK1), mRNA	0.301549			n.d.
MUT	NM_000255	Homo sapiens methylmalonyl Coenzyme A mutase (MUT), nuclear gene encoding mitochondrial protein, mRNA	0.302229	0.145147	0.0857973	1.205
MGC26963	NM_152621	Homo sapiens hypothetical protein MGC26963 (MGC26963), mRNA	-0.15752	0.30281	0.228452	n.d.
GUCY1A3	NM_000856	Homo sapiens guanylate cyclase 1, soluble, alpha 3 (GUCY1A3), mRNA	0.319728	-0.0231203	-0.236671	n.d.
QPCTL	NM_017659	Homo sapiens glutaminyl-peptide cyclotransferase-like (QPCTL), mRNA	0.322872	0.0418779	0.19789	n.d.
CACYBP	NM_001007214	Homo sapiens calcyclin binding protein (CACYBP), transcript variant 2, mRNA	0.0177676	-0.035012	0.325157	n.d.
CA12	NM_001218	Homo sapiens carbonic anhydrase XII (CA12), transcript variant 1, mRNA	-0.0496412	0.325805	-0.0478207	n.d.
Control	NM_005030	Homo sapiens polo-like kinase 1 (Drosophila) (PLK1), mRNA	0.327778			n.d.
COMTD1	NM_144589	Homo sapiens catechol-O-methyltransferase domain containing 1 (COMTD1), mRNA	0.330869	0.108405	0.0854678	n.d.
CDY1	NM_004680	Homo sapiens chromodomain protein, Y-linked, 1 (CDY1), transcript variant 1, mRNA	0.332397	-0.091243	-0.0443569	n.d.
NP	NM_000270	Homo sapiens nucleoside phosphorylase (NP), mRNA	-0.273481	0.338078	0.122104	n.d.
FKBP9	NM_007270	Homo sapiens FK506 binding protein 9, 63 kDa (FKBP9), mRNA	0.00662707	-0.0070048	0.340162	n.d.
MBOAT2	NM_138799	Homo sapiens membrane bound O-acyltransferase domain containing 2 (MBOAT2), mRNA	0.290021	-0.110831	0.353688	n.d.
PRMT2	NM_001535	Homo sapiens protein arginine methyltransferase 2 (PRMT2), transcript variant 2, mRNA	-0.0345956	0.312624	0.356629	n.d.
SYNGR1	NM_004711	Homo sapiens synaptogyrin 1 (SYNGR1), transcript variant 1a, mRNA	0.358929	-0.331243	-0.211478	n.d.
SKP1A	NM_006930	Homo sapiens S-phase kinase-associated protein 1A (p19A) (SKP1A), transcript variant 1, mRNA	-0.249713	-0.355357	0.360116	n.d.
SAMD8	NM_144660	Homo sapiens sterile alpha motif domain containing 8 (SAMD8), mRNA	0.226408	0.363419	-0.0811831	n.d.
TGM7	NM_052955	Homo sapiens transglutaminase 7 (TGM7), mRNA	0.366216	0.285911	-0.0637623	n.d.
PRTFDC1	NM_020200	Homo sapiens phosphoribosyl transferase domain containing 1 (PRTFDC1), mRNA	0.367395	-0.0389595	-0.0811821	n.d.
DDT	NM_001355	Homo sapiens D-dopachrome tautomerase (DDT), mRNA	0.368806	-0.132309	0.246406	n.d.
MOCS2	NM_176806	Homo sapiens molybdenum cofactor synthesis 2 (MOCS2), transcript variant 1, mRNA	-0.201005	-0.0424675	0.371064	n.d.
GUCY1A2	NM_000855	Homo sapiens guanylate cyclase 1, soluble, alpha 2 (GUCY1A2), mRNA	0.192753	0.376938	0.227825	n.d.
PRMT6	NM_018137	Homo sapiens protein arginine methyltransferase 6 (PRMT6), mRNA	0.377735	0.269661	-0.0258485	n.d.
NPR3	NM_000908	Homo sapiens natriuretic peptide receptor C/guanylate cyclase C (atrionatriuretic peptide receptor C) (NPR3), mRNA	-0.181745	0.379844	0.152848	n.d.
CDY1B	NM_001003895	Homo sapiens chromodomain protein, Y-linked, 1 (CDY1), transcript variant 1, mRNA	0.0385363	-0.00415277	0.381175	n.d.
HAS1	NM_001523	Homo sapiens hyaluronan synthase 1 (HAS1), mRNA	0.382776	0.0012539	0.326873	n.d.
ECGF1	NM_001953	Homo sapiens endothelial cell growth factor 1 (platelet-derived) (ECGF1), mRNA	-0.00286884	0.385139	-0.190613	n.d.
CA5B	NM_007220	Homo sapiens carbonic anhydrase VB, mitochondrial (CA5B), nuclear gene encoding mitochondrial protein, mRNA	0.386712	0.356813	-0.0496621	n.d.
BCAT1	NM_005504	Homo sapiens branched chain aminotransferase 1, cytosolic (BCAT1), mRNA	0.387717	0.247635	-0.0941359	n.d.
CROT	NM_021151	Homo sapiens carnitine O-octanoyltransferase (CROT), mRNA	-0.00709991	0.088915	0.394384	0.342075
UGP2	NM_001001521	Homo sapiens UDP-glucose pyrophosphorylase 2 (UGP2), transcript variant 2, mRNA	-0.242468	0.394443	0.00662707	n.d.
GADL1	NM_207359	Homo sapiens glutamate decarboxylase-like 1 (GADL1), mRNA	-0.0303496	-0.23216	0.394472	n.d.
ADCY4	NM_139247	Homo sapiens adenylate cyclase 4 (ADCY4), mRNA	0.402351	0.136906	0.0888848	n.d.
SPTLC1	NM_006415	Homo sapiens serine palmitoyltransferase, long chain base subunit 1 (SPTLC1), transcript variant 1, mRNA	0.404591	0.327918	-0.392856	n.d.
BIN1	NM_139348	Homo sapiens bridging integrator 1 (BIN1), transcript variant 6, mRNA	0.0439805	0.404862	-0.0323442	n.d.
LMAN1	NM_005570	Homo sapiens lectin, mannose-binding, 1 (LMAN1), mRNA	-0.268738	0.405723	-0.0767013	n.d.
COQ2	NM_015697	Homo sapiens coenzyme Q2 homolog, prenyltransferase (yeast) (COQ2), mRNA	0.419614	-0.114349	-0.203346	n.d.
Control	NM_005030	Homo sapiens polo-like kinase 1 (Drosophila) (PLK1), mRNA	0.420311			n.d.
MAT1A	NM_000429	Homo sapiens methionine adenosyltransferase I, alpha (MAT1A), mRNA	0.3353	-0.315301	0.420475	n.d.
PTS	NM_000317	Homo sapiens 6-pyruvoyltetrahydropterin synthase (PTS), mRNA	-0.0368746	0.423494	-0.00666975	n.d.
ACAA2	NM_006111	Homo sapiens acetyl-Coenzyme A acyltransferase 2 (mitochondrial 3-oxoacyl-Coenzyme A thiolase) (ACAA2), nuclear gene encoding mitochondrial protein, mRNA	-0.180564	-0.108607	0.440889	0.878274
ADCY6	NM_020983	Homo sapiens adenylate cyclase 6 (ADCY6), transcript variant 2, mRNA	0.441629	0.0605659	-0.280981	n.d.
GGTL3	NM_052830	Homo sapiens gamma-glutamyltransferase-like 3 (GGTL3), transcript variant 1, mRNA	0.443198	0.0940899	-0.276776	n.d.
LARS2	NM_015340	Homo sapiens leucyl-tRNA synthetase 2, mitochondrial (LARS2), nuclear gene encoding mitochondrial protein, mRNA	-0.183197	-0.0977096	0.443691	n.d.
BIN3	NM_018688	Homo sapiens bridging integrator 3 (BIN3), mRNA	0.454941	-0.167671	0.0685065	n.d.
Control	NM_005030	Homo sapiens polo-like kinase 1 (Drosophila) (PLK1), mRNA	0.456712			n.d.
UBIAD1	NM_013319	Homo sapiens UbiA prenyltransferase domain containing 1 (UBIAD1), mRNA	0.459953	0.373998	-0.154502	n.d.
SYT15	NM_181519	Homo sapiens synaptotagmin XV (SYT15), transcript variant b, mRNA	0.20089	0.0883109	0.466346	n.d.
SRM	NM_003132	Homo sapiens spermidine synthase (SRM), mRNA	0.467468	-0.239224	0.15863	n.d.
Control	NM_005030	Homo sapiens polo-like kinase 1 (Drosophila) (PLK1), mRNA	0.468733			n.d.
GSTZ1	NM_145870	Homo sapiens glutathione transferase zeta 1 (maleylacetoacetate isomerase) (GSTZ1), transcript variant 1, mRNA	-0.172737	0.332855	0.46897	n.d.
BHMT	NM_001713	Homo sapiens betaine-homocysteine methyltransferase (BHMT), mRNA	0.47218	-0.211031	0.167092	n.d.
HAS2	NM_005328	Homo sapiens hyaluronan synthase 2 (HAS2), mRNA	0.0881157	0.133159	0.476112	n.d.
METTL6	NM_152396	Homo sapiens methyltransferase like 6 (METTL6), mRNA	0.290021	0.00182608	0.480017	n.d.
Control	NM_005030	Homo sapiens polo-like kinase 1 (Drosophila) (PLK1), mRNA	0.484269			n.d.
PTGS1	NM_000962	Homo sapiens prostaglandin-endoperoxide synthase 1 (prostaglandin G/H synthase and cyclooxygenase) (PTGS1), transcript variant 1, mRNA	-0.3094	0.494222	-0.0323442	n.d.
HS6ST3	NM_153456	Homo sapiens heparan sulfate 6-O-sulfotransferase 3 (HS6ST3), mRNA	-0.254151	0.499667	-0.273481	n.d.
PARP1	NM_001618	Homo sapiens poly (ADP-ribose) polymerase family, member 1 (PARP1), mRNA	0.103924	0.508025	0.265361	n.d.
PMM2	NM_000303	Homo sapiens phosphomannomutase 2 (PMM2), mRNA	0.0488553	0.513858	0.0198025	n.d.
HMGCL	NM_000191	Homo sapiens 3-hydroxymethyl-3-methylglutaryl-Coenzyme A lyase (hydroxymethylglutaricaciduria) (HMGCL), mRNA	0.0479975	-0.043999	0.517136	0.94348
PC	NM_000920	Homo sapiens pyruvate carboxylase (PC), nuclear gene encoding mitochondrial protein, transcript variant 1, mRNA	0.518341	0.146126	0.112912	n.d.
SYNGR2	NM_004710	Homo sapiens synaptogyrin 2 (SYNGR2), mRNA	0.0160609	0.523915	-0.169297	n.d.
PARP2	NM_005484	Homo sapiens poly (ADP-ribose) polymerase family, member 2 (PARP2), transcript variant 1, mRNA	0.524026	0.362311	-0.38569	n.d.
SPRYD5	NM_032681	Homo sapiens SPRY domain containing 5 (SPRYD5), mRNA	-0.0382272	0.0201313	0.525079	n.d.
VAPA	NM_003574	Homo sapiens VAMP (vesicle-associated membrane protein)-associated protein A, 33kDa (VAPA), transcript variant 1, mRNA	0.531718	0.017327	-0.0166283	n.d.
PARP3	NM_001003931	Homo sapiens poly (ADP-ribose) polymerase family, member 3 (PARP3), transcript variant 1, mRNA	0.0793834	-0.0376933	0.53824	n.d.
FKBP10	NM_021939	Homo sapiens FK506 binding protein 10, 65 kDa (FKBP10), mRNA	0.127642	0.15863	0.547963	n.d.
ADCY2	NM_020546	Homo sapiens adenylate cyclase 2 (brain) (ADCY2), mRNA	0.54216	-0.374045	0.497785	n.d.
SYT5	NM_003180	Homo sapiens synaptotagmin V (SYT5), mRNA	0.29334	0.547592	0.205698	n.d.
MTAP	NM_002451	Homo sapiens methylthioadenosine phosphorylase (MTAP), mRNA	0.345897	0.550432	0.24122	n.d.
GGT6	NM_153338	Homo sapiens gamma-glutamyltransferase 6 homolog (rat) (GGT6), mRNA	0.558037	-0.363885	-0.00772822	n.d.
MGST2	NM_002413	Homo sapiens microsomal glutathione S-transferase 2 (MGST2), mRNA	0.567377	0.456075	0.468207	n.d.
FKBP6	NM_003602	Homo sapiens FK506 binding protein 6, 36kDa (FKBP6), mRNA	-0.145376	0.149948	0.573054	n.d.
C14orf172	NM_152307	Homo sapiens chromosome 14 open reading frame 172 (C14orf172), mRNA	-0.361136	-0.0278888	0.573668	n.d.
PYGL	NM_002863	Homo sapiens phosphorylase, glycogen; liver (Hers disease, glycogen storage disease type VI) (PYGL), mRNA	0.574516	-0.494812	0.0864804	n.d.
CA3	NM_005181	Homo sapiens carbonic anhydrase III, muscle specific (CA3), mRNA	0.578407	-0.0534939	0.12241	n.d.
GPT2	NM_133443	Homo sapiens glutamic pyruvate transaminase (alanine aminotransferase) 2 (GPT2), mRNA	0.182124	-0.0678721	0.579584	n.d.
CA6	NM_001215	Homo sapiens carbonic anhydrase VI (CA6), mRNA	0.580794	0.0273315	0.0257359	n.d.
HSD3B2	NM_000198	Homo sapiens hydroxy-delta-5-steroid dehydrogenase, 3 beta- and steroid delta-isomerase 2 (HSD3B2), mRNA	0.589451	-0.0909139	-0.127814	n.d.
CSAD	NM_015989	Homo sapiens cysteine sulfinic acid decarboxylase (CSAD), mRNA	0.58955	-0.068909	0.264614	n.d.
CHST7	NM_019886	Homo sapiens carbohydrate (N-acetylglucosamine 6-O) sulfotransferase 7 (CHST7), mRNA	0.596485	-0.308496	-0.173352	n.d.
TXNDC13	NM_021156	Homo sapiens thioredoxin domain containing 13 (TXNDC13), mRNA	-0.249713	0.599095	0.472525	n.d.
FUT1	NM_000148	Homo sapiens fucosyltransferase 1 (galactoside 2-alpha-L-fucosyltransferase, H blood group) (FUT1), mRNA	-0.0450681	0.149991	0.602237	n.d.
HAS3	NM_138612	Homo sapiens hyaluronan synthase 3 (HAS3), transcript variant 2, mRNA	-0.521752	0.605778	-0.555968	n.d.
TRIM16L	CR594025	Homo sapiens tripartite motif-containing 16-like (TRIM16L), mRNA	0.610698	0.162514	-0.381938	n.d.
GUCY1B2	NM_004129	Homo sapiens guanylate cyclase 1, soluble, beta 2 (GUCY1B2), mRNA	0.61321	0.266059	-0.0588574	n.d.
CDY1	NM_170723	Homo sapiens chromodomain protein, Y-linked, 1 (CDY1), transcript variant 1, mRNA	0.298808	0.619952	-0.0496147	n.d.
OTOP1	NM_177998	Homo sapiens otopetrin 1 (OTOP1), mRNA	0.113427	0.342494	0.626003	n.d.
GALNAC4S-6ST	NM_015892	Homo sapiens B cell RAG associated protein (GALNAC4S-6ST), mRNA	0.493614	-0.100771	0.628531	n.d.
CA4	NM_000717	Homo sapiens carbonic anhydrase IV (CA4), mRNA	-0.35738	0.649187	-0.132366	n.d.
HEMK1	NM_016173	Homo sapiens HemK methyltransferase family member 1 (HEMK1), mRNA	0.20277	0.195036	0.65613	n.d.
AGPAT5	NM_018361	Homo sapiens 1-acylglycerol-3-phosphate O-acyltransferase 5 (lysophosphatidic acid acyltransferase, epsilon) (AGPAT5), mRNA	-0.170488	0.668211	-0.125959	n.d.
LOC150763	NM_207328	Homo sapiens hypothetical protein LOC150763 (LOC150763), mRNA	-0.437622	0.451238	0.674052	n.d.
DAD1	NM_001344	Homo sapiens defender against cell death 1 (DAD1), mRNA	0.57242	0.0970424	0.684699	n.d.
PGM5	NM_021965	Homo sapiens phosphoglucomutase 5 (PGM5), mRNA	0.174355	0.686562	0.454579	n.d.
AYTL1	NM_017839	Homo sapiens acyltransferase like 1 (AYTL1), mRNA	0.00309538	-0.549766	0.688928	n.d.
AGPAT6	NM_178819	Homo sapiens 1-acylglycerol-3-phosphate O-acyltransferase 6 (lysophosphatidic acid acyltransferase, zeta) (AGPAT6), mRNA	0.690707	0.686519	0.492054	n.d.
ELOVL6	NM_024090	Homo sapiens ELOVL family member 6, elongation of long chain fatty acids (FEN1/Elo2, SUR4/Elo3-like, yeast) (ELOVL6), mRNA	0.402867	0.697006	0.00662707	2.02
ADCY5	NM_183357	Homo sapiens adenylate cyclase 5 (ADCY5), mRNA	-0.643326	0.702252	-0.25282	n.d.
UROS	NM_000375	Homo sapiens uroporphyrinogen III synthase (congenital erythropoietic porphyria) (UROS), mRNA	-0.00183451	0.706817	0.138731	n.d.
GALE	NM_001008216	Homo sapiens UDP-galactose-4-epimerase (GALE), transcript variant 2, mRNA	0.710096	-0.256407	0.233592	n.d.
PGM1	NM_002633	Homo sapiens phosphoglucomutase 1 (PGM1), mRNA	0.712482	0.206786	0.140928	n.d.
OAT	NM_000274	Homo sapiens ornithine aminotransferase (gyrate atrophy) (OAT), nuclear gene encoding mitochondrial protein, mRNA	-0.0965522	0.714126	-0.0767724	n.d.
NMT1	NM_021079	Homo sapiens N-myristoyltransferase 1 (NMT1), mRNA	-0.295123	0.716203	0.0208409	n.d.
CHAT	NM_020984	Homo sapiens choline acetyltransferase (CHAT), transcript variant R, mRNA	0.720057	-0.453554	-0.440832	n.d.
HMGCS1	NM_002130	Homo sapiens 3-hydroxy-3-methylglutaryl-Coenzyme A synthase 1 (soluble) (HMGCS1), mRNA	0.0350089	-0.611642	0.722834	3.595
TGM5	NM_004245	Homo sapiens transglutaminase 5 (TGM5), transcript variant 2, mRNA	0.195909	0.729166	-0.269992	n.d.
PCMTD1	NM_052937	Homo sapiens protein-L-isoaspartate (D-aspartate) O-methyltransferase domain containing 1 (PCMTD1), mRNA	0.731967	-0.237239	0.174473	n.d.
GCLM	NM_002061	Homo sapiens glutamate-cysteine ligase, modifier subunit (GCLM), mRNA	-0.247492	0.735325	-0.104527	n.d.
CA9	NM_001216	Homo sapiens carbonic anhydrase IX (CA9), mRNA	0.176101	0.735419	-0.124903	n.d.
TNKS2	NM_025235	Homo sapiens tankyrase, TRF1-interacting ankyrin-related ADP-ribose polymerase 2 (TNKS2), mRNA	0.741103	0.0303952	0.303986	n.d.
MTR	NM_000254	Homo sapiens 5-methyltetrahydrofolate-homocysteine methyltransferase (MTR), mRNA	0.743593	0.418315	0.0600143	n.d.
EBP	NM_006579	Homo sapiens emopamil binding protein (sterol isomerase) (EBP), mRNA	-0.39306	0.750788	-0.413705	n.d.
B4GALT1	NM_001497	Homo sapiens UDP-Gal:betaGlcNAc beta 1,4- galactosyltransferase, polypeptide 1 (B4GALT1), mRNA	0.751972	0.180043	0.578708	n.d.
PGM3	NM_015599	Homo sapiens phosphoglucomutase 3 (PGM3), mRNA	0.756907	0.473116	0.00662707	n.d.
SYT4	NM_020783	Homo sapiens synaptotagmin IV (SYT4), mRNA	-0.0359648	0.761392	0.00185782	n.d.
P4HB	NM_000918	Homo sapiens procollagen-proline, 2-oxoglutarate 4-dioxygenase (proline 4-hydroxylase), beta polypeptide (P4HB), mRNA	-0.442131	0.763954	0.161275	n.d.
SYT2	NM_177402	Homo sapiens synaptotagmin II (SYT2), mRNA	0.508174	0.772739	0.302612	n.d.
ECH1	NM_001398	Homo sapiens enoyl Coenzyme A hydratase 1, peroxisomal (ECH1), mRNA	0.789396	-0.0614372	-0.143026	n.d.
ADC	NM_052998	Homo sapiens arginine decarboxylase (ADC), mRNA	-0.364373	0.79859	0.452659	n.d.
TXNDC5	NM_022085	Homo sapiens thioredoxin domain containing 5 (TXNDC5), transcript variant 2, mRNA	0.111324	0.804805	-0.038042	n.d.
FASN	NM_004104	Homo sapiens fatty acid synthase (FASN), mRNA	0.0341734	0.816255	-0.0462248	1.46
ALDOA	NM_000034	Homo sapiens aldolase A, fructose-bisphosphate (ALDOA), transcript variant 1, mRNA	0.194867	0.826774	0.0287887	n.d.
EXT1	NM_000127	Homo sapiens exostoses (multiple) 1 (EXT1), mRNA	0.107927	0.838619	0.448137	n.d.
NCOA6IP	NM_024831	Homo sapiens nuclear receptor coactivator 6 interacting protein (NCOA6IP), mRNA	0.857385	0.744181	0.563326	n.d.
PCAF	NM_003884	Homo sapiens p300/CBP-associated factor (PCAF), mRNA	-0.388233	-0.113458	0.868152	n.d.
SYPL1	NM_006754	Homo sapiens synaptophysin-like 1 (SYPL1), transcript variant 1, mRNA	-0.131803	0.878417	0.186966	n.d.
PRMT3	NM_005788	Homo sapiens protein arginine methyltransferase 3 (PRMT3), mRNA	0.311106	-0.110018	0.879654	n.d.
SELI	NM_033505	Homo sapiens selenoprotein I (SELI), mRNA	-0.189534	0.454426	0.89957	n.d.
NMT2	NM_004808	Homo sapiens N-myristoyltransferase 2 (NMT2), mRNA	0.0190108	0.942824	0.00662707	n.d.
RABGGTB	NM_004582	Homo sapiens Rab geranylgeranyltransferase, beta subunit (RABGGTB), mRNA	0.954912	-0.182935	0.200728	n.d.
MGC15875	NM_032921	Homo sapiens alanine-glyoxylate aminotransferase 2-like 2 (AGXT2L2), transcript variant 1, mRNA	-0.0330156	0.00662707	0.96229	n.d.
HPRT1	NM_000194	Homo sapiens hypoxanthine phosphoribosyltransferase 1 (Lesch-Nyhan syndrome) (HPRT1), mRNA	0.985253	-0.243545	-0.0777824	n.d.
AMD1	NM_001634	Homo sapiens adenosylmethionine decarboxylase 1 (AMD1), transcript variant 1, mRNA	0.988609	0.210327	0.163407	n.d.
CPT1B	NM_152247	Homo sapiens carnitine palmitoyltransferase 1B (muscle) (CPT1B), nuclear gene encoding mitochondrial protein, transcript variant 4, mRNA	0.992448	0.208261	-0.123274	5.21
TRIM16L	NM_001037330	Homo sapiens tripartite motif-containing 16-like (TRIM16L), mRNA	-0.646815	0.63677	0.999741	n.d.
LCMT1	NM_016015	Homo sapiens leucine carboxyl methyltransferase 1 (LCMT1), mRNA	0.0764998	-0.107772	1.02462	n.d.
PTGES	NM_004878	Homo sapiens prostaglandin E synthase (PTGES), mRNA	1.06473	-0.429691	0.232187	n.d.
SYT3	NM_032298	Homo sapiens synaptotagmin III (SYT3), mRNA	0.426683	1.104	0.544813	n.d.
SYNPR	NM_144642	Homo sapiens synaptoporin (SYNPR), mRNA	0.181976	1.14047	0.706267	n.d.
ST3GAL6	NM_006100	Homo sapiens ST3 beta-galactoside alpha-2,3-sialyltransferase 6 (ST3GAL6), mRNA	1.17735	0.814433	0.186261	n.d.
ALG14	NM_144988	Homo sapiens asparagine-linked glycosylation 14 homolog (yeast) (ALG14), mRNA	1.18616	0.00662707	-0.758908	n.d.
OTOP2	NM_178160	Homo sapiens otopetrin 2 (OTOP2), mRNA	-0.647283	1.25914	-0.227951	n.d.
GALT	NM_000155	Homo sapiens galactose-1-phosphate uridylyltransferase (GALT), mRNA	1.27658	-0.646178	-0.16745	n.d.
FKBP1A	NM_000801	Homo sapiens FK506 binding protein 1A, 12kDa (FKBP1A), transcript variant 12B, mRNA	0.0652392	1.31778	-0.117453	n.d.
AGPAT9	NM_032717	Homo sapiens 1-acylglycerol-3-phosphate O-acyltransferase 9 (lysophosphatidic acid acyltransferase, theta) (AGPAT9), mRNA	1.3737	0.42886	1.3426	n.d.
ACAA1	NM_001607	Homo sapiens acetyl-Coenzyme A acyltransferase 1 (peroxisomal 3-oxoacyl-Coenzyme A thiolase) (ACAA1), nuclear gene encoding mitochondrial protein, mRNA	1.64314	0.0411843	0.0413925	0.966206
SULT1E1	NM_005420	Homo sapiens sulfotransferase family 1E, estrogen-preferring, member 1 (SULT1E1), mRNA	1.08501	1.87561	-0.21852	n.d.
NOS1	NM_000620	Homo sapiens nitric oxide synthase 1 (neuronal) (NOS1), mRNA	0.00662707	2.22288	-0.027387	n.d.
n.d. = not determined
