# Supplementary material for: Saturated Very Long Chain Fatty Acids Are Required for the Production of Infectious Human Cytomegalovirus Progeny
Source: PLoS Pathog. 2013 May 16;9(5):e1003333. doi: 10.1371/journal.ppat.1003333 (PMC3656100; doi:10.1371/journal.ppat.1003333)
Supplement: Table S2 — Expression levels of genes related to lipid and fatty acid metabolism during HCMV infection. Fibroblasts were mock-infected or infected with BADinUL99GFP (10 IU/cell). RNA was analyzed at 48 hpi by RT-qPCR. Results were normalized to the expression level of housekeeping genes and presented as fold change (HCMV/mock). (XLS) [file ppat.1003333.s004.xls]

## Sheet: Sheet1
Table S2. Expression levels of genes related to lipid and fatty acid metabolism during HCMV infection.
			RNA level (HCMV/Mock)
Symbol	GenBank Accession #	Description	Experiment 1	Experiment 2	Mean	SD
ELOVL7*	NM_024930	Elongation of very long chain fatty acids (FEN1/Elo2, SUR4/Elo3, yeast)-like 7	1640.59	843.357	1241.97	563.73
INSR*	NM_000208	Insulin receptor	800	1146.09	973.045	244.723
ACSL6	NM_001009185	Acyl-CoA synthetase long-chain family member 6	60.65	146.02	103.335	60.3657
ELOVL3	NM_152310	Elongation of very long chain fatty acids (FEN1/Elo2, SUR4/Elo3, yeast)-like 3	83.2859	79.3413	81.3136	2.78924
SLC27A2	NM_003645	Solute carrier family 27 (fatty acid transporter), member 2	85.18	58.49	71.835	18.8727
CEBPA	NM_004364	CCAAT/enhancer binding protein (C/EBP), alpha	60.34	82.28	71.31	15.5139
LPL	NM_000237	Lipoprotein lipase	60.14	76.44	68.29	11.5258
ACADL*	NM_001608	Acyl-CoA dehydrogenase, long chain	46.29	75.06	60.675	20.3435
UCP1	NM_021833	Uncoupling protein 1 (mitochondrial, proton carrier)	48.98	56.98	52.98	5.65685
BMP7	NM_001719	Bone morphogenetic protein 7	46.46	56.2	51.33	6.88722
FOXO1	NM_002015	Forkhead box O1	24.48	39.74	32.11	10.7904
SLC2A4	NM_001042	Solute carrier family 2 (facilitated glucose transporter), member 4	26.72	30.33	28.525	2.55266
WNT1*	NM_005430	Wingless-type MMTV integration site family, member 1	21.16	28.49	24.825	5.18309
SFRP5	NM_003015	Secreted frizzled-related protein 5	10.28	12.75	11.515	1.74655
SHH*	NM_000193	Sonic hedgehog homolog (Drosophila)	10.16	12.06	11.11	1.3435
GPD1	NM_005276	Glycerol-3-phosphate dehydrogenase 1 (soluble)	13.38	7.78	10.58	3.9598
PPARGC1B	NM_133263	Peroxisome proliferator-activated receptor gamma, coactivator 1 beta	11.88	7.22	9.55	3.29512
SLC27A6	NM_014031	Solute carrier family 27 (fatty acid transporter), member 6	9.73	9.06	9.395	0.473762
KLF15	NM_014079	Kruppel-like factor 15	10.63	6.65	8.64	2.81428
KLF4	NM_004235	Kruppel-like factor 4 (gut)	6.11	10.5	8.305	3.1042
AGT	NM_000029	Angiotensinogen (serpin peptidase inhibitor, clade A, member 8)	4.96	6.29	5.625	0.940452
CPT1B	NM_004377	Carnitine palmitoyltransferase 1B (muscle)	4.6	5.82	5.21	0.86267
PRKAG3	NM_017431	Protein kinase, AMP-activated, gamma 3 non-catalytic subunit	2.63	7.46	5.045	3.41533
EGR2	NM_000399	Early growth response 2	5.06	4.87	4.965	0.13435
ELOVL4	NM_022726	Elongation of very long chain fatty acids (FEN1/Elo2, SUR4/Elo3, yeast)-like 4	4.69134	4.56305	4.6272	0.0907111
KLF2	NM_016270	Kruppel-like factor 2 (lung)	4.2	4.93	4.565	0.516188
HES1	NM_005524	Hairy and enhancer of split 1, (Drosophila)	4.11	4.67	4.39	0.39598
FABP2	NM_000134	Fatty acid binding protein 2, intestinal	1.63	7.01	4.32	3.80423
IRS2	NM_003749	Insulin receptor substrate 2	4.38	4.24	4.31	0.0989949
PPARGC1A	NM_013261	Peroxisome proliferator-activated receptor gamma, coactivator 1 alpha	3.86	4.63	4.245	0.544472
BDH1	NM_004051	3-hydroxybutyrate dehydrogenase, type 1	3.95	4.47	4.21	0.367696
E2F1	NM_005225	E2F transcription factor 1	3.92	3.82	3.87	0.0707107
HMGCS1	NM_002130	3-hydroxy-3-methylglutaryl-CoA synthase 1 (soluble)	4.24	2.95	3.595	0.912168
ADIPOQ	NM_004797	Adiponectin, C1Q and collagen domain containing	1.16	5.4	3.28	2.99813
PRKAA2	NM_006252	Protein kinase, AMP-activated, alpha 2 catalytic subunit	3.28	3.25	3.265	0.0212132
GATA2	NM_032638	GATA binding protein 2	3.29	3.06	3.175	0.162635
ACSL1	NM_001995	Acyl-CoA synthetase long-chain family member 1	3.13	2.91	3.02	0.155563
ELOVL5	NM_001242828	Elongation of very long chain fatty acids (FEN1/Elo2, SUR4/Elo3, yeast)-like 5	3.22657	2.39496	2.81076	0.588037
SRC	NM_005417	V-src sarcoma (Schmidt-Ruppin A-2) viral oncogene homolog (avian)	3.41	1.99	2.7	1.00409
SLC27A4	NM_005094	Solute carrier family 27 (fatty acid transporter), member 4	2.47	2.79	2.63	0.226274
FABP3	NM_004102	Fatty acid binding protein 3, muscle and heart (mammary-derived growth inhibitor)	2.66	2.51	2.585	0.106066
OXCT2	NM_022120	3-oxoacid CoA transferase 2	2.72	2.41	2.565	0.219203
ADRB2	NM_000024	Adrenergic, beta-2-, receptor, surface	1.99	3.14	2.565	0.813173
ELOVL1	NM_001256399	Elongation of very long chain fatty acids (FEN1/Elo2, SUR4/Elo3, yeast)-like 1	2.60268	2.47942	2.54105	0.0871639
ACAT2	NM_005891	Acetyl-CoA acetyltransferase 2	2.48	2.43	2.455	0.0353553
GATA3	NM_002051	GATA binding protein 3	2.31	2.54	2.425	0.162635
ACSBG2	NM_030924	Acyl-CoA synthetase bubblegum family member 2	2.59	1.88	2.235	0.502046
NRF1	NM_005011	Nuclear respiratory factor 1	2.23	2.12	2.175	0.0777817
FABP5	NM_001444	Fatty acid binding protein 5 (psoriasis-associated)	2.15	2.1	2.125	0.0353553
ELOVL2	NM_017770	Elongation of very long chain fatty acids (FEN1/Elo2, SUR4/Elo3, yeast)-like 2	2.37841	1.86607	2.12224	0.362285
TSC22D3	NM_004089	TSC22 domain family, member 3	2.3	1.86	2.08	0.311127
ELOVL6	NM_024090	Elongation of very long chain fatty acids (FEN1/Elo2, SUR4/Elo3, yeast)-like 6	2.04202	2	2.02101	0.0297156
CPT1C	NM_152359	Carnitine palmitoyltransferase 1C	1.87	2.14	2.005	0.190919
ACADS	NM_000017	Acyl-CoA dehydrogenase, C-2 to C-3 short chain	1.92	2.04	1.98	0.0848528
LIPE	NM_005357	Lipase, hormone-sensitive	2.16	1.72	1.94	0.311127
FOXC2	NM_005251	Forkhead box C2 (MFH-1, mesenchyme forkhead 1)	2.13	1.7	1.915	0.304056
ACADM	NM_000016	Acyl-CoA dehydrogenase, C-4 to C-12 straight chain	2.05	1.75	1.9	0.212132
LRP5	NM_002335	Low density lipoprotein receptor-related protein 5	1.93	1.77	1.85	0.113137
WNT10B	NM_003394	Wingless-type MMTV integration site family, member 10B	1.21	2.47	1.84	0.890955
LEP	NM_000230	Leptin	1.16	2.48	1.82	0.933381
CFD	NM_001928	Complement factor D (adipsin)	1.79	1.84	1.815	0.0353553
CDK4	NM_000075	Cyclin-dependent kinase 4	2.04	1.53	1.785	0.360624
AXIN1	NM_003502	Axin 1	1.53	1.87	1.7	0.240416
ACOT6**	NM_001037162	Acyl-CoA thioesterase 6	1.29	2	1.645	0.502046
CPT1A	NM_001876	Carnitine palmitoyltransferase 1A (liver)	1.78	1.47	1.625	0.219203
CPT2	NM_000098	Carnitine palmitoyltransferase 2	1.54	1.71	1.625	0.120208
PRKAG2	NM_016203	Protein kinase, AMP-activated, gamma 2 non-catalytic subunit	1.41	1.78	1.595	0.26163
ACOT7	NM_181866	Acyl-CoA thioesterase 7	1.41	1.74	1.575	0.233345
SIRT2	NM_012237	Sirtuin (silent mating type information regulation 2 homolog) 2 (S. cerevisiae)	1.72	1.38	1.55	0.240416
TCF7L2	NM_030756	Transcription factor 7-like 2 (T-cell specific, HMG-box)	1.41	1.68	1.545	0.190919
RB1	NM_000321	Retinoblastoma 1	1.36	1.71	1.535	0.247487
FABP1	NM_001443	Fatty acid binding protein 1, liver	1.79	1.27	1.53	0.367696
SIRT1	NM_012238	Sirtuin (silent mating type information regulation 2 homolog) 1 (S. cerevisiae)	1.27	1.78	1.525	0.360624
ACSL5	NM_016234	Acyl-CoA synthetase long-chain family member 5	1.47	1.55	1.51	0.0565685
GCDH	NM_000159	Glutaryl-CoA dehydrogenase	1.46	1.56	1.51	0.0707107
ACSM3	NM_005622	Acyl-CoA synthetase medium-chain family member 3	2.03	0.980392	1.5052	0.742185
EHHADH	NM_001966	Enoyl-CoA, hydratase/3-hydroxyacyl CoA dehydrogenase	1.47	1.48	1.475	0.00707107
FASN	NM_004104	Fatty acid synthase	1.61	1.31	1.46	0.212132
ACOX1	NM_004035	Acyl-CoA oxidase 1, palmitoyl	1.48	1.36	1.42	0.0848528
ACOT1	NM_001037161	Acyl-CoA thioesterase 1	1.36	1.38	1.37	0.0141421
FABP6	NM_001445	Fatty acid binding protein 6, ileal	1.98	0.714286	1.34714	0.894995
NCOR2	NM_006312	Nuclear receptor co-repressor 2	1.27	1.39	1.33	0.0848528
ACACB	NM_001093	Acetyl-Coenzyme A carboxylase beta	1.56	1.09	1.325	0.33234
ACSM4	NM_001080454	Acyl-CoA synthetase medium-chain family member 4	1.04	1.6	1.32	0.39598
ECHS1	NM_004092	Enoyl CoA hydratase, short chain, 1, mitochondrial	1.26	1.37	1.315	0.0777817
NCOA2	NM_006540	Nuclear receptor coactivator 2	1.59	1.04	1.315	0.388909
ACOT9	NM_001033583	Acyl-CoA thioesterase 9	1.29	1.33	1.31	0.0282843
SLC27A3	NM_024330	Solute carrier family 27 (fatty acid transporter), member 3	1.27	1.35	1.31	0.0565685
NR1H3	NM_005693	Nuclear receptor subfamily 1, group H, member 3	1.96	0.617284	1.28864	0.949444
HADHA	NM_000182	Hydroxyacyl-CoA dehydrogenase/3-ketoacyl-CoA thiolase/enoyl-CoA hydratase (trifunctional protein), alpha subunit	1.32	1.24	1.28	0.0565685
ACAD9	NM_014049	Acyl-CoA dehydrogenase family, member 9	1.32	1.18	1.25	0.0989949
ACSM5	NM_017888	Acyl-CoA synthetase medium-chain family member 5	0.869565	1.61	1.23978	0.523566
CRAT	NM_000755	Carnitine O-acetyltransferase	1.19	1.27	1.23	0.0565685
ACOT8	NM_005469	Acyl-CoA thioesterase 8	1.22	1.23	1.225	0.00707107
SLC27A5	NM_012254	Solute carrier family 27 (fatty acid transporter), member 5	1.24	1.19	1.215	0.0353553
ACAT1	NM_000019	Acetyl-CoA acetyltransferase 1	1.17	1.25	1.21	0.0565685
ACSM2A	NM_001010845	acyl-CoA synthetase medium-chain family member 2A	1.15	1.27	1.21	0.0848528
GK2**	NM_033214	Glycerol kinase 2	1.15	1.27	1.21	0.0848528
HMGCS2**	NM_005518	3-hydroxy-3-methylglutaryl-CoA synthase 2 (mitochondrial)	1.15	1.27	1.21	0.0848528
MUT	NM_000255	Methylmalonyl CoA mutase	1.14	1.27	1.205	0.0919239
DLK1	NM_003836	Delta-like 1 homolog (Drosophila)	1.16	1.24	1.2	0.0565685
MAPK14	NM_001315	Mitogen-activated protein kinase 14	1.29	1.07	1.18	0.155563
ACOX3	NM_003501	Acyl-CoA oxidase 3, pristanoyl	1.2	1.16	1.18	0.0282843
ADIG	NM_001018082	Adipogenin	1.16	1.2	1.18	0.0282843
RETN	NM_020415	Resistin	1.16	1.2	1.18	0.0282843
PECR	NM_018441	Peroxisomal trans-2-enoyl-CoA reductase	0.970874	1.38	1.17544	0.289296
WNT3A	NM_033131	Wingless-type MMTV integration site family, member 3A	1.16	1.17	1.165	0.00707107
PPARA	NM_005036	Peroxisome proliferator-activated receptor alpha	1.21	1.07	1.14	0.0989949
ACAD10	NM_025247	Acyl-CoA dehydrogenase family, member 10	1.05	1.22	1.135	0.120208
FGF1	NM_000800	Fibroblast growth factor 1 (acidic)	0.925926	1.29	1.10796	0.257439
CREB1	NM_004379	CAMP responsive element binding protein 1	1.06	1.13	1.095	0.0494975
VDR	NM_000376	Vitamin D (1,25- dihydroxyvitamin D3) receptor	0.952381	1.22	1.08619	0.189235
TAZ	NM_000116	Tafazzin	0.990099	1.13	1.06005	0.0989249
PRKACA	NM_002730	Protein kinase, cAMP-dependent, catalytic, alpha	1.11	0.990099	1.05005	0.0847828
PPA1	NM_021129	Pyrophosphatase (inorganic) 1	0.943396	1.14	1.0417	0.13902
PRDM16	NM_199454	PR domain containing 16	1.16	0.917431	1.03872	0.171522
NR0B2	NM_021969	Nuclear receptor subfamily 0, group B, member 2	1.16	0.892857	1.02643	0.188899
SLC27A1	NM_198580	Solute carrier family 27 (fatty acid transporter), member 1	1.08	0.934579	1.00729	0.102828
CDKN1B	NM_004064	Cyclin-dependent kinase inhibitor 1B (p27, Kip1)	1.05	0.952381	1.00119	0.0690271
ANGPT2	NM_001147	Angiopoietin 2	1.16	0.833333	0.996667	0.230988
SIRT3	NM_012239	Sirtuin (silent mating type information regulation 2 homolog) 3 (S. cerevisiae)	1.06	0.925926	0.992963	0.0948047
PPARD	NM_006238	Peroxisome proliferator-activated receptor delta	1.05	0.925926	0.987963	0.0877336
DKK1	NM_012242	Dickkopf homolog 1 (Xenopus laevis)	0.869565	1.1	0.984783	0.162942
GPD2	NM_000408	Glycerol-3-phosphate dehydrogenase 2 (mitochondrial)	0.724638	1.24	0.982319	0.364416
ACAA1	NM_001607	Acetyl-CoA acyltransferase 1	0.970874	0.961538	0.966206	0.00660107
PRKAB1	NM_006253	Protein kinase, AMP-activated, beta 1 non-catalytic subunit	0.952381	0.943396	0.947889	0.00635316
HMGCL	NM_000191	3-hydroxymethyl-3-methylglutaryl-CoA lyase	0.952381	0.934579	0.94348	0.0125876
ACSBG1	NM_015162	Acyl-CoA synthetase bubblegum family member 1	0.884956	1	0.942478	0.0813486
PRKAG1	NM_002733	Protein kinase, AMP-activated, gamma 1 non-catalytic subunit	0.943396	0.877193	0.910295	0.0468128
TWIST1	NM_000474	Twist homolog 1 (Drosophila)	1.02	0.8	0.91	0.155563
DECR2	NM_020664	2,4-dienoyl CoA reductase 2, peroxisomal	0.8	1.01	0.905	0.148492
PRKAB2	NM_005399	Protein kinase, AMP-activated, beta 2 non-catalytic subunit	0.925926	0.869565	0.897746	0.039853
MCEE	NM_032601	Methylmalonyl CoA epimerase	0.980392	0.806452	0.893422	0.122995
ACOT2	NM_006821	Acyl-CoA thioesterase 2	0.826446	0.943396	0.884921	0.0826961
ACAA2	NM_006111	Acetyl-CoA acyltransferase 2	0.847458	0.909091	0.878274	0.0435813
ACOT12	NM_130767	Acyl-CoA thioesterase 12	0.884956	0.862069	0.873512	0.0161834
DDIT3	NM_004083	DNA-damage-inducible transcript 3	0.884956	0.813008	0.848982	0.0508747
KLF3	NM_016531	Kruppel-like factor 3 (basic)	0.806452	0.869565	0.838008	0.0446281
FGF2	NM_002006	Fibroblast growth factor 2 (basic)	0.757576	0.746269	0.751922	0.00799533
ALDH2	NM_000690	Aldehyde dehydrogenase 2 family (mitochondrial)	0.78125	0.653595	0.717422	0.0902659
DECR1	NM_001359	2,4-dienoyl CoA reductase 1, mitochondrial	0.763359	0.636943	0.700151	0.0893897
ECI2	NM_206836	enoyl-CoA delta isomerase 2	0.699301	0.694444	0.696873	0.00343389
LMNA	NM_005572	Lamin A/C	0.757576	0.628931	0.693253	0.0909657
BDH2	NM_020139	3-hydroxybutyrate dehydrogenase, type 2	0.632911	0.70922	0.671066	0.0539582
ACSL4	NM_004458	Acyl-CoA synthetase long-chain family member 4	0.621118	0.675676	0.648397	0.0385781
ACSL3	NM_004457	Acyl-CoA synthetase long-chain family member 3	0.628931	0.649351	0.639141	0.014439
SREBF1	NM_004176	Sterol regulatory element binding transcription factor 1	0.70922	0.558659	0.63394	0.106462
ACADSB	NM_001609	Acyl-CoA dehydrogenase, short/branched chain	0.671141	0.571429	0.621285	0.0705073
PRKACB	NM_182948	Protein kinase, cAMP-dependent, catalytic, beta	0.584795	0.645161	0.614978	0.0426852
CEBPB	NM_005194	CCAAT/enhancer binding protein (C/EBP), beta	0.714286	0.510204	0.612245	0.144308
RXRA	NM_002957	Retinoid X receptor, alpha	0.606061	0.558659	0.58236	0.0335178
ACADVL	NM_000018	Acyl-CoA dehydrogenase, very long chain	0.564972	0.531915	0.548443	0.0233747
ACAD11	NM_032169	Acyl-CoA dehydrogenase family, member 11	0.558659	0.531915	0.545287	0.0189111
WNT5A	NM_003392	Wingless-type MMTV integration site family, member 5A	0.531915	0.505051	0.518483	0.018996
PRKAA1	NM_006251	Protein kinase, AMP-activated, alpha 1 catalytic subunit	0.518135	0.480769	0.499452	0.0264214
RUNX1T1	NM_175636	Runt-related transcription factor 1; translocated to, 1 (cyclin D-related)	0.507614	0.473934	0.490774	0.0238158
BMP4	NM_130851	Bone morphogenetic protein 4	0.469484	0.438596	0.45404	0.0218405
PPARG	NM_015869	Peroxisome proliferator-activated receptor gamma	0.350877	0.515464	0.433171	0.11638
WNT5B	NM_032642	Wingless-type MMTV integration site family, member 5B	0.420168	0.421941	0.421054	0.0012536
ACOX2	NM_003500	Acyl-CoA oxidase 2, branched chain	0.3663	0.473934	0.420117	0.0761082
GK	NM_000167	Glycerol kinase	0.327869	0.414938	0.371403	0.061567
IRS1	NM_005544	Insulin receptor substrate 1	0.41841	0.314465	0.366438	0.0735
CROT	NM_021151	Carnitine O-octanoyltransferase	0.363636	0.320513	0.342075	0.0304929
JUN	NM_002228	Jun oncogene	0.346021	0.321543	0.333782	0.0173081
SFRP1	NM_003012	Secreted frizzled-related protein 1	0.303951	0.357143	0.330547	0.0376121
CCND1	NM_053056	Cyclin D1	0.37594	0.259067	0.317504	0.0826413
CEBPD	NM_005195	CCAAT/enhancer binding protein (C/EBP), delta	0.309598	0.280112	0.294855	0.0208494
CDKN1A	NM_000389	Cyclin-dependent kinase inhibitor 1A (p21, Cip1)	0.236407	0.248756	0.242581	0.00873249
FABP4	NM_001442	Fatty acid binding protein 4, adipocyte	0.175747	0.208768	0.192258	0.0233496
FGF10	NM_004465	Fibroblast growth factor 10	0.16	0.121803	0.140901	0.0270096
BMP2**	NM_001200	Bone morphogenetic protein 2	0.126743	0.109769	0.118256	0.0120019
DIO2	NM_000793	Deiodinase, iodothyronine, type II	0.0772201	0.0643501	0.0707851	0.00910047
* Cutting threshold (Ct) values of the RNAs in uninfected fibroblasts were close to negative controls in the qRT-PCR assays, therefore, it was difficult to precisely quantify the fold change.
** Cutting threshold (Ct) values of the RNAs in both HCMV-infected and uninfected fibroblasts were close to negative controls in the qRT-PCR assays, therefore, it was difficult to precisely quantify the fold change.
SD = Standard deviation
