# Supplementary material for: Saturated Very Long Chain Fatty Acids Are Required for the Production of Infectious Human Cytomegalovirus Progeny
Source: PLoS Pathog. 2013 May 16;9(5):e1003333. doi: 10.1371/journal.ppat.1003333 (PMC3656100; doi:10.1371/journal.ppat.1003333)
Supplement: Table S3 — siRNA and primer sequences used in this study. (XLS) [file ppat.1003333.s005.xls]

## Sheet: Sheet1
Table S3. siRNA and primer sequences used in this study.
siRNAs	Sequence (5' to 3' Sense)	Sequence (5' to 3' Antisense)
ABAT_1	GCAAUUACCUGGUUGAUGUTT	ACAUCAACCAGGUAAUUGCTT
ABAT_2	CACUCUAAAGCCAUUCACATT	UGUGAAUGGCUUUAGAGUGTT
ABAT_3	CGAUGAUUCCAUACGGAAUTT	AUUCCGUAUGGAAUCAUCGTT
ACAA1_1	CAUACGGAGUGGUGUCCAUTT	AUGGACACCACUCCGUAUGTT
ACAA1_2	GGUCUUAUGACAUUGGCAUTT	AUGCCAAUGUCAUAAGACCTT
ACAA1_3	CACCUGACAUCAUGGGCAUTT	AUGCCCAUGAUGUCAGGUGTT
ACAA2_1	GAAUUGUGGGCUACUUUGUTT	ACAAAGUAGCCCACAAUUCTT
ACAA2_2	GGAGUUUGGAUCUUGACAUTT	AUGUCAAGAUCCAAACUCCTT
ACAA2_3	GAAUGCAUCGGGUGUAGCUTT	AGCUACACCCGAUGCAUUCTT
ACACA_1	GUUUGAUUGUGCCAUACUUTT	AAGUAUGGCACAAUCAAACTT
ACACA_2	CAUGUCUGGCUUGCACCUATT	UAGGUGCAAGCCAGACAUGTT
ACACA_3	GAUUGAGAAGGUUCUUAUUTT	AAUAAGAACCUUCUCAAUCTT
ACACB_1	GCUACAUCGCCUAUGAGUUTT	AACUCAUAGGCGAUGUAGCTT
ACACB_2	GAACUUAACCGGAUGCGUATT	UACGCAUCCGGUUAAGUUCTT
ACACB_3	GAAAGAAAGAUCUGAUAAATT	UUUAUCAGAUCUUUCUUUCTT
ACAT1_1	CAUGUACCACCAUAAACAATT	UUGUUUAUGGUGGUACAUGTT
ACAT1_2	CAUACAUGGGUAAUGUUCUTT	AGAACAUUACCCAUGUAUGTT
ACAT1_3	GAUUGUUGGUCAUUUGACUTT	AGUCAAAUGACCAACAAUCTT
ACAT2_1	CAAGCUAAAGCCUUACUUUTT	AAAGUAAGGCUUUAGCUUGTT
ACAT2_2	GCUGAUAAACGUGGGCUUATT	UAAGCCCACGUUUAUCAGCTT
ACAT2_3	CAUAAAGCAAGCUGUUACATT	UGUAACAGCUUGCUUUAUGTT
ACSL1_1	GUGUGAAGAAGAAAGCUCATT	UGAGCUUUCUUCUUCACACTT
ACSL1_2	GAACAAGGAUGCUUUGCUUTT	AAGCAAAGCAUCCUUGUUCTT
ACSL1_3	GAAAUGAAGCCAUCACGUATT	UACGUGAUGGCUUCAUUUCTT
ACSM1_1	GAUGGAUUGUGGCUACCAUTT	AUGGUAGCCACAAUCCAUCTT
ACSM1_2	GGACUAAUUUGUGCCACCUTT	AGGUGGCACAAAUUAGUCCTT
ACSM1_3	CAAGGAACGUGGAGUUUGUTT	ACAAACUCCACGUUCCUUGTT
ADC_1	CCUAAAGUUUGGAGUGUCATT	UGACACUCCAAACUUUAGGTT
ADC_2	GAGAUUGCUUCCGUGAUCATT	UGAUCACGGAAGCAAUCUCTT
ADC_3	GUCACAAGAUGCACGUUCUTT	AGAACGUGCAUCUUGUGACTT
ADCY1_1	GAUGUUGACAUACUUUCUATT	UAGAAAGUAUGUCAACAUCTT
ADCY1_2	GGUAGAACCGGGUUACGGATT	UCCGUAACCCGGUUCUACCTT
ADCY1_3	CUCAGUAGCCCAAGGUUGUTT	ACAACCUUGGGCUACUGAGTT
ADCY2_1	CAUUAGGGACCCAUAUUUATT	UAAAUAUGGGUCCCUAAUGTT
ADCY2_2	GCUAUACCACCAGUCCUAUTT	AUAGGACUGGUGGUAUAGCTT
ADCY2_3	GGUUAGACUUCUUAUGGAATT	UUCCAUAAGAAGUCUAACCTT
ADCY3_1	CACUCAUGGACUUUAGGUUTT	AACCUAAAGUCCAUGAGUGTT
ADCY3_2	GGUAUUGAGUGUCUGCGUUTT	AACGCAGACACUCAAUACCTT
ADCY3_3	GGCUUUACCCAGCUGUCUUTT	AAGACAGCUGGGUAAAGCCTT
ADCY4_1	CGUAGUAGCUGGAGUUAUUTT	AAUAACUCCAGCUACUACGTT
ADCY4_2	CCAUUACCAGCCUGUUCUUTT	AAGAACAGGCUGGUAAUGGTT
ADCY4_3	GUUGAACCAUGGACCCGUATT	UACGGGUCCAUGGUUCAACTT
ADCY5_1	CCAUAUUCAUGCUCAGCUUTT	AAGCUGAGCAUGAAUAUGGTT
ADCY5_2	CCAUCAUCAUCUCAGUCUUTT	AAGACUGAGAUGAUGAUGGTT
ADCY5_3	CAGAUCAGCUGCAUCGGGATT	UCCCGAUGCAGCUGAUCUGTT
ADCY6_1	GUGAAUGUCUCUAGUCGUATT	UACGACUAGAGACAUUCACTT
ADCY6_2	CAUCGAUGCCCGCAGCAUUTT	AAUGCUGCGGGCAUCGAUGTT
ADCY6_3	GUUCGAUGUGUGGUCCAAUTT	AUUGGACCACACAUCGAACTT
ADCY7_1	CCAUUCUGGGCAUGGCGUUTT	AACGCCAUGCCCAGAAUGGTT
ADCY7_2	CUGAUCAACGUCAAAGGCATT	UGCCUUUGACGUUGAUCAGTT
ADCY7_3	CAAGAUGCGCUCUACGAGATT	UCUCGUAGAGCGCAUCUUGTT
ADCY8_1	GAGAUCUAUGUGAAGGGUATT	UACCCUUCACAUAGAUCUCTT
ADCY8_2	CUAUGAGAACGUCAGUAUUTT	AAUACUGACGUUCUCAUAGTT
ADCY8_3	CUAACAAGAAAUUCAAUAATT	UUAUUGAAUUUCUUGUUAGTT
ADCY9_1	CCUAUAGCCUUCCGCCCUUTT	AAGGGCGGAAGGCUAUAGGTT
ADCY9_2	CACUUUGUGGACGUUAUCATT	UGAUAACGUCCACAAAGUGTT
ADCY9_3	GAUCGAAGAAGUCAGUAUUTT	AAUACUGACUUCUUCGAUCTT
ADSL_1	GACAAUACUGACUUGAUUATT	UAAUCAAGUCAGUAUUGUCTT
ADSL_2	GUGACAAUGACCUCAUAGATT	UCUAUGAGGUCAUUGUCACTT
ADSL_3	CAGGAUUUAAGAGAGCUUUTT	AAAGCUCUCUUAAAUCCUGTT
AGPAT3_1	GGUAUCCAGUUAACUCAAATT	UUUGAGUUAACUGGAUACCTT
AGPAT3_2	GAGCCUUUGGCUGCUUUCUTT	AGAAAGCAGCCAAAGGCUCTT
AGPAT3_3	CUGAUAGGAGUAACUGAGATT	UCUCAGUUACUCCUAUCAGTT
AGPAT5_1	CACAUUGAUCGUAUCGACATT	UGUCGAUACGAUCAAUGUGTT
AGPAT5_2	GAUAAGAUGCUUAUAGAAUTT	AUUCUAUAAGCAUCUUAUCTT
AGPAT5_3	GAUCUUAAGUGGUUUGACUTT	AGUCAAACCACUUAAGAUCTT
AGPAT6_1	GACUCAUGGGUGUGAUUCATT	UGAAUCACACCCAUGAGUCTT
AGPAT6_2	GGUUUGAGCGCUCGGAAGUTT	ACUUCCGAGCGCUCAAACCTT
AGPAT6_3	CAGUUUGCGAAUAGGGUGATT	UCACCCUAUUCGCAAACUGTT
AGPAT7_1	CCCUCUAUGCCAACAAUGUTT	ACAUUGUUGGCAUAGAGGGTT
AGPAT7_2	GGGUUUGGUGGACUUCCGATT	UCGGAAGUCCACCAAACCCTT
AGPAT7_3	CCAACAAUGUUCAGAGGGUTT	ACCCUCUGAACAUUGUUGGTT
AGXT_1	GCGAGAAUGUGGACCGCGUTT	ACGCGGUCCACAUUCUCGCTT
AGXT_2	CACUGUGGCUGUACCCGCUTT	AGCGGGUACAGCCACAGUGTT
AGXT_3	GCUGCAAUGCCACCCGCGATT	UCGCGGGUGGCAUUGCAGCTT
AGXT2_1	CAAGCUAAAGAUCAGUAUATT	UAUACUGAUCUUUAGCUUGTT
AGXT2_2	GUGUGAAUGGAGUUGUCCATT	UGGACAACUCCAUUCACACTT
AGXT2_3	GUCUCAUGAUAGGCAUAGATT	UCUAUGCCUAUCAUGAGACTT
AGXT2L1_1	CACCUAUGUGCUUCACUGATT	UCAGUGAAGCACAUAGGUGTT
AGXT2L1_2	GGAAUUGUCAGUUUAGAUUTT	AAUCUAAACUGACAAUUCCTT
AGXT2L1_3	GGUUAAUAGCUCUAUUAUATT	UAUAAUAGAGCUAUUAACCTT
ALAD_1	GAGCUACAGUGCCAAAUUUTT	AAAUUUGGCACUGUAGCUCTT
ALAD_2	GAAUGAGGCCUAGAUCGAUTT	AUCGAUCUAGGCCUCAUUCTT
ALAD_3	GACAUCGUGCGGGAGGUAATT	UUACCUCCCGCACGAUGUCTT
ALAS2_1	CCUCAGAUGAUGGAAGAUUTT	AAUCUUCCAUCAUCUGAGGTT
ALAS2_2	GCGUGAUGGAAUUAUGCAUTT	AUGCAUAAUUCCAUCACGCTT
ALAS2_3	CUGUGUGGGCGGCUACAUUTT	AAUGUAGCCGCCCACACAGTT
ALDOA_1	CUGUCACUGGGAUCACCUUTT	AAGGUGAUCCCAGUGACAGTT
ALDOA_2	GUCUCUAACCACGCCUAUUTT	AAUAGGCGUGGUUAGAGACTT
ALDOA_3	CCAAUGUUCUGGCCCGUUATT	UAACGGGCCAGAACAUUGGTT
ALDOB_1	GUAGCUAUGGCCACCGUAATT	UUACGGUGGCCAUAGCUACTT
ALDOB_2	CAGAAUGGACUGGUACCUATT	UAGGUACCAGUCCAUUCUGTT
ALDOB_3	GAACACUGCCAGUAUGUUATT	UAACAUACUGGCAGUGUUCTT
ALG11_1	CUUCCAUUCUUGGUAUACATT	UGUAUACCAAGAAUGGAAGTT
ALG11_2	CUAGCCUUCGGCUUCCAUUTT	AAUGGAAGCCGAAGGCUAGTT
ALG11_3	CUGGUUAAACACCUUCAUATT	UAUGAAGGUGUUUAACCAGTT
ALG14_1	CGUUAUCCAUGUCCGGAAATT	UUUCCGGACAUGGAUAACGTT
ALG14_2	CAACUGACUUCUUUAGAAUTT	AUUCUAAAGAAGUCAGUUGTT
ALG14_3	GUACCUUGGGCGAAUUGUUTT	AACAAUUCGCCCAAGGUACTT
ALG6_1	CUAAUGCCCUCUGUUGUGATT	UCACAACAGAGGGCAUUAGTT
ALG6_2	CUGGAUUGCUCUCCAUACATT	UGUAUGGAGAGCAAUCCAGTT
ALG6_3	CAGAAACUACCGGACUUGUTT	ACAAGUCCGGUAGUUUCUGTT
AMACR_1	CUGAUGAACUUCCCAAUCATT	UGAUUGGGAAGUUCAUCAGTT
AMACR_2	CACAUAACAUUGUAUGCAUTT	AUGCAUACAAUGUUAUGUGTT
AMACR_3	GGUACUUAUACUAAAUUAUTT	AUAAUUUAGUAUAAGUACCTT
AMD1_1	GGUAUUCUCUGCCACUCUUTT	AAGAGUGGCAGAGAAUACCTT
AMD1_2	GUAAUGAUAGUGUAAUCAUTT	AUGAUUACACUAUCAUUACTT
AMD1_3	GAACUUAUUGGACUAUUCATT	UGAAUAGUCCAAUAAGUUCTT
ART1_1	CAACUGCGAGUACAUCAAATT	UUUGAUGUACUCGCAGUUGTT
ART1_2	CCAACCAGGUGUAUGCAGATT	UCUGCAUACACCUGGUUGGTT
ART1_3	CAAGUCUGGGCCUUGCCAUTT	AUGGCAAGGCCCAGACUUGTT
ART3_1	GCCAUUAUGAGUGUGCAUUTT	AAUGCACACUCAUAAUGGCTT
ART3_2	GCCAAAUGGGCAGCCCGAATT	UUCGGGCUGCCCAUUUGGCTT
ART3_3	CUCAAAUCUUUCUCCCUAUTT	AUAGGGAGAAAGAUUUGAGTT
ART4_1	GUACCAAGGCUGUAGCAAATT	UUUGCUACAGCCUUGGUACTT
ART4_2	GUAGCAAACAGGUUAUGGATT	UCCAUAACCUGUUUGCUACTT
ART4_3	CAGGUUAUGGAGAAACUAATT	UUAGUUUCUCCAUAACCUGTT
AS3MT_1	GAAGUAGCCCUAAGAUAUUTT	AAUAUCUUAGGGCUACUUCTT
AS3MT_2	CAGAGAUUGCUAUGUACUUTT	AAGUACAUAGCAAUCUCUGTT
AS3MT_3	CCAUGAUAUUGUUGUAUCATT	UGAUACAACAAUAUCAUGGTT
ASS_1	GCAAUGACCUGAUGGAGUATT	UACUCCAUCAGGUCAUUGCTT
ASS_2	CAAAUAGACCCGUGUACAATT	UUGUACACGGGUCUAUUUGTT
ASS_3	CCAAAUAGACCCGUGUACATT	UGUACACGGGUCUAUUUGGTT
AYTL1_1	CUGUGUUGUAGCUGGGUUATT	UAACCCAGCUACAACACAGTT
AYTL1_2	CAAUAAAGUCCGGAAUUUATT	UAAAUUCCGGACUUUAUUGTT
AYTL1_3	CAUUUAAGCUGUUUGACGUTT	ACGUCAAACAGCUUAAAUGTT
B4GALT1_1	GCAUCUAUGUUAUCAACCATT	UGGUUGAUAACAUAGAUGCTT
B4GALT1_2	GUCUAUAUCUCGCCCAAAUTT	AUUUGGGCGAGAUAUAGACTT
B4GALT1_3	CUCACAAGGUGGCCAUCAUTT	AUGAUGGCCACCUUGUGAGTT
BCAT1_1	GGCAUUUCGAGGAGUAGAUTT	AUCUACUCCUCGAAAUGCCTT
BCAT1_2	CAAUGUGAAGCAGUAGAUATT	UAUCUACUGCUUCACAUUGTT
BCAT1_3	GUGCAUAAUGUAGUUUGUATT	UACAAACUACAUUAUGCACTT
BCAT2_1	CUGAGCUGAUCCUCCGCUUTT	AAGCGGAGGAUCAGCUCAGTT
BCAT2_2	GCACGAUCACCAUGAAGCATT	UGCUUCAUGGUGAUCGUGCTT
BCAT2_3	GCCUCUAUGUGCGGCCUGUTT	ACAGGCCGCACAUAGAGGCTT
BHMT_1	GGAAUACUGGGAGAAUCUUTT	AAGAUUCUCCCAGUAUUCCTT
BHMT_2	CAGUUAGAGGUCUUUAUGATT	UCAUAAAGACCUCUAACUGTT
BHMT_3	CUUCAUACCUUAGCUGCAATT	UUGCAGCUAAGGUAUGAAGTT
BIN1_1	CCAAGGAUGAGCAGUUUGATT	UCAAACUGCUCAUCCUUGGTT
BIN1_2	CCGAUUGGCCCGGCAGGGATT	UCCCUGCCGGGCCAAUCGGTT
BIN1_3	CCAUGCACGAGGCUUCCAATT	UUGGAAGCCUCGUGCAUGGTT
BIN3_1	GGUUGUGUACUACUCGGAATT	UUCCGAGUAGUACACAACCTT
BIN3_2	CCCUGAACCCUGUGCGGGATT	UCCCGCACAGGGUUCAGGGTT
BIN3_3	GCCUCAACAUGGCUGUGAATT	UUCACAGCCAUGUUGAGGCTT
C12orf51_1	CCUCAUAAAUAGUGACAUATT	UAUGUCACUAUUUAUGAGGTT
C12orf51_2	GCUAUCUGAUGGCAGUUCATT	UGAACUGCCAUCAGAUAGCTT
C12orf51_3	GUUAGCUUGUUCCAUGUUATT	UAACAUGGAACAAGCUAACTT
C14orf172_1	CUCUUAAAGGCUAAGCUUATT	UAAGCUUAGCCUUUAAGAGTT
C14orf172_2	CCUGUGAGUCCCGGAACUATT	UAGUUCCGGGACUCACAGGTT
C14orf172_3	GCCUAUGUGAUCACCUCUUTT	AAGAGGUGAUCACAUAGGCTT
C17orf25_1	GAACUACUGGUGUAAUCUATT	UAGAUUACACCAGUAGUUCTT
C17orf25_2	GGAAGUUGCAGAAGGUGUUTT	AACACCUUCUGCAACUUCCTT
C17orf25_3	GCAUUUCGAGAACUUUCUATT	UAGAAAGUUCUCGAAAUGCTT
C18orf4_1	CAAUCUGCCUCCUUUAGCATT	UGCUAAAGGAGGCAGAUUGTT
C18orf4_2	CCAAGUUGAGCCACCUUAATT	UUAAGGUGGCUCAACUUGGTT
C18orf4_3	CCAAUUGGCCAUUCCUUAATT	UUAAGGAAUGGCCAAUUGGTT
C1GALT1C1_1	GUUAAAGUGUUUGAGUCAATT	UUGACUCAAACACUUUAACTT
C1GALT1C1_2	CACAAAUGACAUGUGGUUATT	UAACCACAUGUCAUUUGUGTT
C1GALT1C1_3	CUACAUAUCCAAUACAGCUTT	AGCUGUAUUGGAUAUGUAGTT
C20orf3_1	GAUGUGAUGUUUACUGGGATT	UCCCAGUAAACAUCACAUCTT
C20orf3_2	GUCCUUUGUGAAUGAUCUUTT	AAGAUCAUUCACAAAGGACTT
C20orf3_3	CUCUUUGUGGCCGAUGCAUTT	AUGCAUCGGCCACAAAGAGTT
C20orf38_1	CUCAUUGUUGAAUCGUUUGTT	CAAACGAUUCAACAAUGAGTT
C20orf38_2	CUACUCCUCUCUAAAGUGUTT	ACACUUUAGAGAGGAGUAGTT
C20orf38_3	CAUCUCAUGGGCAACUACUTT	AGUAGUUGCCCAUGAGAUGTT
C9orf32_1	GAAGUUUCUGCAGAGGUUUTT	AAACCUCUGCAGAAACUUCTT
C9orf32_2	GACGUGAUCUGGAUCCAGUTT	ACUGGAUCCAGAUCACGUCTT
C9orf32_3	GGUGGAUAUGGUCGACAUATT	UAUGUCGACCAUAUCCACCTT
CA1_1	CUGAUGGUUUGGCAGUUAUTT	AUAACUGCCAAACCAUCAGTT
CA1_2	CAGCCAAAGAAAUUAUCAATT	UUGAUAAUUUCUUUGGCUGTT
CA1_3	CACCUCUCUGAAACCUAUUTT	AAUAGGUUUCAGAGAGGUGTT
CA12_1	GAGAAUAGCUGGUCCAAGATT	UCUUGGACCAGCUAUUCUCTT
CA12_2	CCAACAAUGGCCAUUCAGUTT	ACUGAAUGGCCAUUGUUGGTT
CA12_3	GUUCCAAGUGGACUUAUUUTT	AAAUAAGUCCACUUGGAACTT
CA13_1	GCAACAGCGGCCAUUCCUUTT	AAGGAAUGGCCGCUGUUGCTT
CA13_2	GACAUAUCCUGGUUCUCUUTT	AAGAGAACCAGGAUAUGUCTT
CA13_3	GUUACGGCAGGUUCACCUUTT	AAGGUGAACCUGCCGUAACTT
CA14_1	GAGACUAAGAAUAUAGCUUTT	AAGCUAUAUUCUUAGUCUCTT
CA14_2	GACAUUGUUCUCCACAGAATT	UUCUGUGGAGAACAAUGUCTT
CA14_3	CUUUGGACCUGCACAACAATT	UUGUUGUGCAGGUCCAAAGTT
CA2_1	GUUGCUUUGUGUCUAGUUUTT	AAACUAGACACAAAGCAACTT
CA2_2	GAUUGAUUCAGUUUCACUUTT	AAGUGAAACUGAAUCAAUCTT
CA2_3	GUUGAAAUUCCGUAAACUUTT	AAGUUUACGGAAUUUCAACTT
CA3_1	CACAUUUGAUCUCUGUAAUTT	AUUACAGAGAUCAAAUGUGTT
CA3_2	GUAUGCAGCGGAGCUUCAUTT	AUGAAGCUCCGCUGCAUACTT
CA3_3	GACAAGAUCUAAUAUGAAATT	UUUCAUAUUAGAUCUUGUCTT
CA4_1	GACAUCGAGGAAUGUGAAATT	UUUCACAUUCCUCGAUGUCTT
CA4_2	CAAACGUGGACUGUCCAAATT	UUUGGACAGUCCACGUUUGTT
CA4_3	GAGAACAGAUCCUGGCAUUTT	AAUGCCAGGAUCUGUUCUCTT
CA5A_1	CAGCUCUCUGCAUUUCGUATT	UACGAAAUGCAGAGAGCUGTT
CA5A_2	GUGGACAUCUUGCCGGAAATT	UUUCCGGCAAGAUGUCCACTT
CA5A_3	CAGUGGACGGCCACGCGUATT	UACGCGUGGCCGUCCACUGTT
CA5B_1	CUCUAUACUUGUACUUACATT	UGUAAGUACAAGUAUAGAGTT
CA5B_2	GUGUUUAUGAUCCCGGCUUTT	AAGCCGGGAUCAUAAACACTT
CA5B_3	GAUUGAAGCAGUUCCAUUUTT	AAAUGGAACUGCUUCAAUCTT
CA6_1	GAGCUAUGAUAUAGCCCAATT	UUGGGCUAUAUCAUAGCUCTT
CA6_2	GCAACAAGACCAUCCACAATT	UUGUGGAUGGUCUUGUUGCTT
CA6_3	GGAAUACACUCUAGGCUCUTT	AGAGCCUAGAGUGUAUUCCTT
CA7_1	CCAGUUUGCUCCUUGGUCATT	UGACCAAGGAGCAAACUGGTT
CA7_2	CACUGAAGGGCCGCGUGGUTT	ACCACGCGGCCCUUCAGUGTT
CA7_3	GAGACUCAAGCAAUAAUUATT	UAAUUAUUGCUUGAGUCUCTT
CA9_1	CAGUGAUGCUGAGUGCUAATT	UUAGCACUCAGCAUCACUGTT
CA9_2	GACAUCCUAGCCCUGGUUUTT	AAACCAGGGCUAGGAUGUCTT
CA9_3	CUUUGAAUGGGCGAGUGAUTT	AUCACUCGCCCAUUCAAAGTT
CACYBP_1	CUUAUAUUGUGUAGAAAGATT	UCUUUCUACACAAUAUAAGTT
CACYBP_2	GAUGUUUCCAGUAAGGGAATT	UUCCCUUACUGGAAACAUCTT
CACYBP_3	GAUAUGAAGCGAACCAUUATT	UAAUGGUUCGCUUCAUAUCTT
CAD_1	GACAAAUUACCUAUACCUATT	UAGGUAUAGGUAAUUUGUCTT
CAD_2	GAGUAUGAGGGUCUCUUCUTT	AGAAGAGACCCUCAUACUCTT
CAD_3	CAUAACACCUCAUUAUGUATT	UACAUAAUGAGGUGUUAUGTT
CARM1_1	GUAACCUCCUGGAUCUGAATT	UUCAGAUCCAGGAGGUUACTT
CARM1_2	CCAGUAACCUCCUGGAUCUTT	AGAUCCAGGAGGUUACUGGTT
CARM1_3	CCUAUGACUUGAGCAGUGUTT	ACACUGCUCAAGUCAUAGGTT
CBS_1	GCGUUCACCUUUGCCCGCATT	UGCGGGCAAAGGUGAACGCTT
CBS_2	GAAUCAACAAGAUUGGGAATT	UUCCCAAUCUUGUUGAUUCTT
CBS_3	GCUAUCGCUGCAUCAUCGUTT	ACGAUGAUGCAGCGAUAGCTT
CDY1_1	GCUAUCAACUAGAUCGACATT	UGUCGAUCUAGUUGAUAGCTT
CDY1_1	GCUAUCAACUAGAUCGACATT	UGUCGAUCUAGUUGAUAGCTT
CDY1_2	GAUAAUAAAUUCAACUAUUTT	AAUAGUUGAAUUUAUUAUCTT
CDY1_2	GAUAAUAAAUUCAACUAUUTT	AAUAGUUGAAUUUAUUAUCTT
CDY1_3	GGUAUUAAUAGACCCAUUATT	UAAUGGGUCUAUUAAUACCTT
CDY1_3	GGUAUUAAUAGACCCAUUATT	UAAUGGGUCUAUUAAUACCTT
CDY1B_1	GCUAUCAACUAGAUCGACATT	UGUCGAUCUAGUUGAUAGCTT
CDY1B_2	GAUAAUAAAUUCAACUAUUTT	AAUAGUUGAAUUUAUUAUCTT
CDY1B_3	GGUAUUAAUAGACCCAUUATT	UAAUGGGUCUAUUAAUACCTT
CDY2A_1	GCUAUCAACUAGAUCGACATT	UGUCGAUCUAGUUGAUAGCTT
CDY2A_2	GAUAAUAAAUUCAACUAUUTT	AAUAGUUGAAUUUAUUAUCTT
CDY2A_3	GUAAUUAAAGAAAUGGUUATT	UAACCAUUUCUUUAAUUACTT
CDY2B_1	GAUAAUAAAUUCAACUAUUTT	AAUAGUUGAAUUUAUUAUCTT
CDY2B_2	GCUAUCAACUAGAUCGACATT	UGUCGAUCUAGUUGAUAGCTT
CDY2B_3	GUAAUUAAAGAAAUGGUUATT	UAACCAUUUCUUUAAUUACTT
CHAT_1	CUGAAUGACAUGUAUCUCATT	UGAGAUACAUGUCAUUCAGTT
CHAT_2	GUCUAUAAGUUUGACAACUTT	AGUUGUCAAACUUAUAGACTT
CHAT_3	GCAAUCAGUUCUUUGUCUUTT	AAGACAAAGAACUGAUUGCTT
CHPT1_1	GAUUUCUAGGUGGAGUAAUTT	AUUACUCCACCUAGAAAUCTT
CHPT1_2	GGAUUUCUAGGUGGAGUAATT	UUACUCCACCUAGAAAUCCTT
CHPT1_3	GGCAAUAAUGAUCUAUAAATT	UUUAUAGAUCAUUAUUGCCTT
CHST7_1	GCAAUUCUGCUGAGCAGGATT	UCCUGCUCAGCAGAAUUGCTT
CHST7_2	GACGCAUUGGUUGAGAUGATT	UCAUCUCAACCAAUGCGUCTT
CHST7_3	GAACCAGUCUCCUCGGUUCTT	GAACCGAGGAGACUGGUUCTT
CLN3_1	CCGAGUAUUUCAUUAACCATT	UGGUUAAUGAAAUACUCGGTT
CLN3_2	CACAACAGCUCAUCACGAUTT	AUCGUGAUGAGCUGUUGUGTT
CLN3_3	GAGUCGAAGCCAGGCUCCATT	UGGAGCCUGGCUUCGACUCTT
COMT_1	GUACCUGCCGGACACGCUUTT	AAGCGUGUCCGGCAGGUACTT
COMT_2	GAUCGUGGACGCCGUGAUUTT	AAUCACGGCGUCCACGAUCTT
COMT_3	GUGGAUUUCGCUGGCGUGATT	UCACGCCAGCGAAAUCCACTT
COMTD1_1	CGCGGCUCAUCCAGGCCAATT	UUGGCCUGGAUGAGCCGCGTT
COMTD1_2	CGCUGGACCUGGGCACCUUTT	AAGGUGCCCAGGUCCAGCGTT
COMTD1_3	GGCAUCCUCGCCGUCCUCATT	UGAGGACGGCGAGGAUGCCTT
COQ2_1	GUGUCUAAAUUACUACAGUTT	ACUGUAGUAAUUUAGACACTT
COQ2_2	GACACUAAUAUAUGACACUTT	AGUGUCAUAUAUUAGUGUCTT
COQ2_3	CUCAACUAGCCUUGGGCUUTT	AAGCCCAAGGCUAGUUGAGTT
COQ3_1	GAUUGAUCUAGAAACAUUUTT	AAAUGUUUCUAGAUCAAUCTT
COQ3_2	CAGUACUUCCCAAACCACUTT	AGUGGUUUGGGAAGUACUGTT
COQ3_3	GAAGUUUGUUUCACCUGAATT	UUCAGGUGAAACAAACUUCTT
COQ5_1	CCUUUGAUGAUGACAAGUUTT	AACUUGUCAUCAUCAAAGGTT
COQ5_2	GUGACUUACGAAAGUCUAATT	UUAGACUUUCGUAAGUCACTT
COQ5_3	CAUUGCAUUCCGGUUCCUUTT	AAGGAACCGGAAUGCAAUGTT
COX10_1	GUGUAUGAUUUGCCAGGAATT	UUCCUGGCAAAUCAUACACTT
COX10_2	CGCAUUUCUCCUGGGAGGATT	UCCUCCCAGGAGAAAUGCGTT
COX10_3	GCUUCUACGUGGACGCAGATT	UCUGCGUCCACGUAGAAGCTT
CPT1A_1	CUCGUUAGGAAUAAUUGCATT	UGCAAUUAUUCCUAACGAGTT
CPT1A_2	CCUUUACGUGGUGUCUAAATT	UUUAGACACCACGUAAAGGTT
CPT1A_3	CGUUCUUCGUGACGUUAGATT	UCUAACGUCACGAAGAACGTT
CPT1B_1	CUAUGUGUAUCCGCCUUCUTT	AGAAGGCGGAUACACAUAGTT
CPT1B_2	CCGUAAACUGGACCGUGAATT	UUCACGGUCCAGUUUACGGTT
CPT1B_3	CAAUUCAGCGGUACCUAGATT	UCUAGGUACCGCUGAAUUGTT
CPT1C_1	CAUGAUCGCUGGUUUGACATT	UGUCAAACCAGCGAUCAUGTT
CPT1C_2	GGUUAUGGUGUUUCUUAUATT	UAUAAGAAACACCAUAACCTT
CPT1C_3	GUCAAUUCUGCCUGACUUATT	UAAGUCAGGCAGAAUUGACTT
CPT2_1	CAUUUCGGGACCCUGGUUUTT	AAACCAGGGUCCCGAAAUGTT
CPT2_2	CUUAAAGACUGGCAUCACATT	UGUGAUGCCAGUCUUUAAGTT
CPT2_3	CUGCAUACGGGCAGAUAAATT	UUUAUCUGCCCGUAUGCAGTT
CRAT_1	CGCACAUCACCGUGGUACATT	UGUACCACGGUGAUGUGCGTT
CRAT_2	CAGACUGUGUCAUGUUCUUTT	AAGAACAUGACACAGUCUGTT
CRAT_3	GACACCAUCCGCUCGGCUUTT	AAGCCGAGCGGAUGGUGUCTT
CRLS1_1	CCGAAUAUGUUGUCAAUGATT	UCAUUGACAACAUAUUCGGTT
CRLS1_2	CUAUGCAGAUCUUAUUCCATT	UGGAAUAAGAUCUGCAUAGTT
CRLS1_3	GAACACUUGCCAAGUAUUUTT	AAAUACUUGGCAAGUGUUCTT
CROT_1	CAACAAGUCUGGUUGGCUATT	UAGCCAACCAGACUUGUUGTT
CROT_2	CUCUACUCAUCUUUAGAGATT	UCUCUAAAGAUGAGUAGAGTT
CROT_3	CAGCUAUGACAAGACAUUUTT	AAAUGUCUUGUCAUAGCUGTT
CRYM_1	CAGAGCAGUUCUCCUUUAATT	UUAAAGGAGAACUGCUCUGTT
CRYM_2	CGUGUUCAAGUCUUUGGGATT	UCCCAAAGACUUGAACACGTT
CRYM_3	CCUUUAAGGAGGUGAGGAUTT	AUCCUCACCUCCUUAAAGGTT
CSAD_1	CUCCAACAUGUAUGCUGUATT	UACAGCAUACAUGUUGGAGTT
CSAD_2	GCCUCAACACCAGCCAGUATT	UACUGGCUGGUGUUGAGGCTT
CSAD_3	GCGUUUCUGGGACUUGGCATT	UGCCAAGUCCCAGAAACGCTT
D4ST1_1	CUUGUGCCGUGCACUAUGATT	UCAUAGUGCACGGCACAAGTT
D4ST1_2	GCAACACAUCUGAUCUAAATT	UUUAGAUCAGAUGUGUUGCTT
D4ST1_3	CUGAGAUAGUGAGGCGGUATT	UACCGCCUCACUAUCUCAGTT
DAD1_1	CCUGCACCUUGUUGUCAUGTT	CAUGACAACAAGGUGCAGGTT
DAD1_2	GAGCGAGCCUUUGCUGAUUTT	AAUCAGCAAAGGCUCGCUCTT
DAD1_3	CCUAGCGGUUUGCCUGAGATT	UCUCAGGCAAACCGCUAGGTT
DBT_1	GACAUUGGAGAAGGGAUUATT	UAAUCCCUUCUCCAAUGUCTT
DBT_2	CUGUUAAAGAAUGGUAUGUTT	ACAUACCAUUCUUUAACAGTT
DBT_3	CUUCCUUGGGAUUACUACATT	UGUAGUAAUCCCAAGGAAGTT
DCI_1	GCCAUGAUGCGAAAGGCCATT	UGGCCUUUCGCAUCAUGGCTT
DCI_2	CAGGUACUGCAUAGGACUCTT	GAGUCCUAUGCAGUACCUGTT
DCI_3	CAUUCCAGACCAUGCUCGATT	UCGAGCAUGGUCUGGAAUGTT
DDC_1	GGCUUAUAUCCGCAAGCAUTT	AUGCUUGCGGAUAUAAGCCTT
DDC_2	GCUAAAGGGUUCCAACAAATT	UUUGUUGGAACCCUUUAGCTT
DDC_3	CAGAUUCAUUCAACUUUAATT	UUAAAGUUGAAUGAAUCUGTT
DDT_1	CCUGGGCCAGGACCGGAUATT	UAUCCGGUCCUGGCCCAGGTT
DDT_2	GCCAGGACCGGAUACUUAUTT	AUAAGUAUCCGGUCCUGGCTT
DDT_3	GGGCCAGGACCGGAUACUUTT	AAGUAUCCGGUCCUGGCCCTT
DNAJC10_1	GAGCAUAUGAAGUACUCAATT	UUGAGUACUUCAUAUGCUCTT
DNAJC10_2	GAUAGAAUGCUUUGCCGAATT	UUCGGCAAAGCAUUCUAUCTT
DNAJC10_3	CUAAAGAAGUGGAUGGGUUTT	AACCCAUCCACUUCUUUAGTT
DYSF_1	GGCUUAUCGUGGCCGGCUUTT	AAGCCGGCCACGAUAAGCCTT
DYSF_2	CCUAUGAGAACGAGACUAATT	UUAGUCUCGUUCUCAUAGGTT
DYSF_3	CAGAUGUGGGUCGACCUAUTT	AUAGGUCGACCCACAUCUGTT
EBP_1	GCCGAUACAUCCUGGGUGATT	UCACCCAGGAUGUAUCGGCTT
EBP_2	GAUACAUCCUGGGUGACAATT	UUGUCACCCAGGAUGUAUCTT
EBP_3	CGAUACAUCCUGGGUGACATT	UGUCACCCAGGAUGUAUCGTT
ECGF1_1	GCUGGUUCCUGCGGACGGATT	UCCGUCCGCAGGAACCAGCTT
ECGF1_2	GAGUCUAUUCCUGGAUUCATT	UGAAUCCAGGAAUAGACUCTT
ECGF1_3	GUCUAUUCCUGGAUUCAAUTT	AUUGAAUCCAGGAAUAGACTT
ECH1_1	CGUGUGACGUCUGCGCAGATT	UCUGCGCAGACGUCACACGTT
ECH1_2	CCAACAAGAGGAAUGCCAUTT	AUGGCAUUCCUCUUGUUGGTT
ECH1_3	CUGACUGUCGGGCGGUGGUTT	ACCACCGCCCGACAGUCAGTT
ECHDC1_1	GAGACUUCCUUUAAUAAGUTT	ACUUAUUAAAGGAAGUCUCTT
ECHDC1_2	CAUGUGAUUUCAGGUUAAUTT	AUUAACCUGAAAUCACAUGTT
ECHDC1_3	GAUCUGAUCUGAAUGCUGUTT	ACAGCAUUCAGAUCAGAUCTT
ELOVL2_1	GCUACAACUUACAGUGUCATT	UGACACUGUAAGUUGUAGCTT
ELOVL2_2	CAAAGUUUCUUUGGACCAATT	UUGGUCCAAAGAAACUUUGTT
ELOVL2_3	CGUUAGUCAUCCUCUUCUUTT	AAGAAGAGGAUGACUAACGTT
ELOVL3_1	GGAGUAUUGGGCAACCUCATT	UGAGGUUGCCCAAUACUCCTT
ELOVL3_2	GAAUGAUUAGGUUGCCUUATT	UAAGGCAACCUAAUCAUUCTT
ELOVL3_3	CACUUAUUCUGGUCCUUCATT	UGAAGGACCAGAAUAAGUGTT
ELOVL6_1	GGCUUAUGCAUUUGUGCUATT	UAGCACAAAUGCAUAAGCCTT
ELOVL6_2	CAAUGGACCUGUCAGCAAATT	UUUGCUGACAGGUCCAUUGTT
ELOVL6_3	CAUGUCAGUGUUGACUUUATT	UAAAGUCAACACUGACAUGTT
ENO3_1	CCGAGAAUAAGUCCAAGUUTT	AACUUGGACUUAUUCUCGGTT
ENO3_2	GUGCAAACUGGCUCAGUCUTT	AGACUGAGCCAGUUUGCACTT
ENO3_3	GAAACUAAGCGUUGCGGAUTT	AUCCGCAACGCUUAGUUUCTT
EPB42_1	CUCUGUACCUGCUCUUGAATT	UUCAAGAGCAGGUACAGAGTT
EPB42_2	CAAAGUAUGUUGGCAACAATT	UUGUUGCCAACAUACUUUGTT
EPB42_3	GGUUAUGAUGGAUGGCAGATT	UCUGCCAUCCAUCAUAACCTT
EXT1_1	GAGACAACACCGAGUAUGATT	UCAUACUCGGUGUUGUCUCTT
EXT1_2	GAAGUAUGAUUAUCGGGAATT	UUCCCGAUAAUCAUACUUCTT
EXT1_3	CUAUGCUAAUUUAGGUUUATT	UAAACCUAAAUUAGCAUAGTT
EXT2_1	CGUACUUCCAGUCAAUUAATT	UUAAUUGACUGGAAGUACGTT
EXT2_2	CCAUUGAUGAUGAUAUCAUTT	AUGAUAUCAUCAUCAAUGGTT
EXT2_3	GUCAUUGGUGGAGGUCUGATT	UCAGACCUCCACCAAUGACTT
F13A1_1	CUAACAAGGUGGACCACCATT	UGGUGGUCCACCUUGUUAGTT
F13A1_2	CUAACCAUCCCUGAGAUCATT	UGAUCUCAGGGAUGGUUAGTT
F13A1_3	GCCUAUAGUCUCAGAGUUATT	UAACUCUGAGACUAUAGGCTT
FASN_1	CCUUUGAUGACAUCGUCCATT	UGGACGAUGUCAUCAAAGGTT
FASN_2	GCUACAUGGCCCAAGGGAATT	UUCCCUUGGGCCAUGUAGCTT
FASN_3	CCAUAUGCUUCUUCGUGCATT	UGCACGAAGAAGCAUAUGGTT
FDFT1_1	CAUAUAUCAGUAUAUGGAATT	UUCCAUAUACUGAUAUAUGTT
FDFT1_2	CAAAUUUGUCCAUAGCUGATT	UCAGCUAUGGACAAAUUUGTT
FDFT1_3	CUACUACUUUAAUCCCUAATT	UUAGGGAUUAAAGUAGUAGTT
FDPS_1	CCAUGUACAUGGCAGGAAUTT	AUUCCUGCCAUGUACAUGGTT
FDPS_2	CAUGUACAUGGCAGGAAUUTT	AAUUCCUGCCAUGUACAUGTT
FDPS_3	GAAUUGAUGGCGAGAAGGATT	UCCUUCUCGCCAUCAAUUCTT
FECH_1	GAAGUCAUCCUUCCUUGAUTT	AUCAAGGAAGGAUGACUUCTT
FECH_2	CAGAUCAUAUUCUAAAGGATT	UCCUUUAGAAUAUGAUCUGTT
FECH_3	GAGACUAAAUCCUUCUUCATT	UGAAGAAGGAUUUAGUCUCTT
FH_1	CAGACAAAUAUGAAUGUAATT	UUACAUUCAUAUUUGUCUGTT
FH_2	CUAAAGGUGCCAAAUGAUATT	UAUCAUUUGGCACCUUUAGTT
FH_3	GGAUUAUGGUCUUGAUCCATT	UGGAUCAAGACCAUAAUCCTT
FKBP10_1	CCUAUAUCGGGCAGGGUUATT	UAACCCUGCCCGAUAUAGGTT
FKBP10_2	GUUUGGAUUUGCAAAGCCATT	UGGCUUUGCAAAUCCAAACTT
FKBP10_3	CUGUUCACCUCGCAUGACUTT	AGUCAUGCGAGGUGAACAGTT
FKBP11_1	GGCAAUCAUUCCUUCUCACTT	GUGAGAAGGAAUGAUUGCCTT
FKBP11_2	GCAAUCAUUCCUUCUCACUTT	AGUGAGAAGGAAUGAUUGCTT
FKBP11_3	AGCAGAGUCUUCUCGACAUTT	AUGUCGAGAAGACUCUGCUTT
FKBP1A_1	CCCUUAGCUCCCUGUUCUUTT	AAGAACAGGGAGCUAAGGGTT
FKBP1A_2	GACAUCUGCCCUGACUGAATT	UUCAGUCAGGGCAGAUGUCTT
FKBP1A_3	GCACAUGAGUCCAUAUGGATT	UCCAUAUGGACUCAUGUGCTT
FKBP1B_1	GAAACAAACCUUUCAAGUUTT	AACUUGAAAGGUUUGUUUCTT
FKBP1B_2	GCGAAUUCUUGCUUGAGGATT	UCCUCAAGCAAGAAUUCGCTT
FKBP1B_3	GAGACAGAAACAAACCUUUTT	AAAGGUUUGUUUCUGUCUCTT
FKBP2_1	CCCUUUGUCUUCUCCCUUGTT	CAAGGGAGAAGACAAAGGGTT
FKBP2_2	AGAACCAGCCCUUUGUCUUTT	AAGACAAAGGGCUGGUUCUTT
FKBP2_3	AGCCCUUUGUCUUCUCCCUTT	AGGGAGAAGACAAAGGGCUTT
FKBP6_1	CUUCGAUUCUAAUUACUUUTT	AAAGUAAUUAGAAUCGAAGTT
FKBP6_2	GAAACUUGGAGAGGAUAUUTT	AAUAUCCUCUCCAAGUUUCTT
FKBP6_3	CAAGUAGAACACUGCUACUTT	AGUAGCAGUGUUCUACUUGTT
FKBP8_1	CAGACAACAUCAAGGCUCUTT	AGAGCCUUGAUGUUGUCUGTT
FKBP8_2	GCUCUCUUCCGCAAGGGCATT	UGCCCUUGCGGAAGAGAGCTT
FKBP8_3	CCUACGACCUCGCCAUCAATT	UUGAUGGCGAGGUCGUAGGTT
FKBP9_1	CAAACACGAUGAACUCUAATT	UUAGAGUUCAUCGUGUUUGTT
FKBP9_2	CGUACAUUGGGCAGGGCUATT	UAGCCCUGCCCAAUGUACGTT
FKBP9_3	GAAGUUGCAUCAUUAGCCATT	UGGCUAAUGAUGCAACUUCTT
FKBP9L_1	GAAGUUGCAUCAUUAGCCATT	UGGCUAAUGAUGCAACUUCTT
FKBP9L_2	GCCAGUAGUAGGUGGGUCATT	UGACCCACCUACUACUGGCTT
FKBP9L_3	CCAAACAGGAUGAACUCUATT	UAGAGUUCAUCCUGUUUGGTT
FKBPL_1	GAGACUCUCAUAAGUCUCATT	UGAGACUUAUGAGAGUCUCTT
FKBPL_2	GAGAACCUUGAUUCAGUUATT	UAACUGAAUCAAGGUUCUCTT
FKBPL_3	CAGCCAAAUUCUAGAGCAUTT	AUGCUCUAGAAUUUGGCUGTT
FLJ20628_1	GCUAUUACUAUGACUUAUATT	UAUAAGUCAUAGUAAUAGCTT
FLJ20628_2	GACUAUGUAGUAUUGAUGATT	UCAUCAAUACUACAUAGUCTT
FLJ20628_3	CUGUAUAUGUAGUAAACAUTT	AUGUUUACUACAUAUACAGTT
FLJ43276_1	GUAAGUAGAUGGCUCUCUUTT	AAGAGAGCCAUCUACUUACTT
FLJ43276_2	CAAUGGAAGUGGCUGAUAUTT	AUAUCAGCCACUUCCAUUGTT
FLJ43276_3	CUACUAGUGAGAAGAAGUUTT	AACUUCUUCUCACUAGUAGTT
FNTA_1	CAUUCUUAAUAAAGCAUUATT	UAAUGCUUUAUUAAGAAUGTT
FNTA_2	GAAAGUGCAUGGAACUAUUTT	AAUAGUUCCAUGCACUUUCTT
FNTA_3	GCAUUAGAGUUAUGUGAAATT	UUUCACAUAACUCUAAUGCTT
FNTB_1	GUUUAUACGUUUCAAUACATT	UGUAUUGAAACGUAUAAACTT
FNTB_2	GAACGUUCCUUGAACUUGATT	UCAAGUUCAAGGAACGUUCTT
FNTB_3	GCGAUUUGAAGGAGGAUUUTT	AAAUCCUCCUUCAAAUCGCTT
FSD1L_1	UACACUACAUCAUACACUATT	UAGUGUAUGAUGUAGUGUATT
FSD1L_1	UACACUACAUCAUACACUATT	UAGUGUAUGAUGUAGUGUATT
FSD1L_2	AACUUUAUUGAUACACUACTT	GUAGUGUAUCAAUAAAGUUTT
FSD1L_2	AACUUUAUUGAUACACUACTT	GUAGUGUAUCAAUAAAGUUTT
FSD1L_3	AACAUACUCUCAGAGUUAGTT	CUAACUCUGAGAGUAUGUUTT
FSD1L_3	AACAUACUCUCAGAGUUAGTT	CUAACUCUGAGAGUAUGUUTT
FUT1_1	CUGUCUACCUGGCCAACUUTT	AAGUUGGCCAGGUAGACAGTT
FUT1_2	GGCAUUAAUGCAGACUUGUTT	ACAAGUCUGCAUUAAUGCCTT
FUT1_3	GAUUCUAGUUGGGAGAGUUTT	AACUCUCCCAACUAGAAUCTT
FUT2_1	GCGAGUACGCCACACUGUATT	UACAGUGUGGCGUACUCGCTT
FUT2_2	GCUCUACUCACACAGUGUATT	UACACUGUGUGAGUAGAGCTT
FUT2_3	GAUACCAGUGCUAGCCUCATT	UGAGGCUAGCACUGGUAUCTT
GAD1_1	CAACUAUGUCCGCAAGACATT	UGUCUUGCGGACAUAGUUGTT
GAD1_2	CCAAGAACCUGCUUUCCUGTT	CAGGAAAGCAGGUUCUUGGTT
GAD1_3	GACAUACUCCUCAACUAUGTT	CAUAGUUGAGGAGUAUGUCTT
GAD2_1	CUAGAUACUUCAAUCAACUTT	AGUUGAUUGAAGUAUCUAGTT
GAD2_2	GAUUGAUGCAGAAUUGCAATT	UUGCAAUUCUGCAUCAAUCTT
GAD2_3	CCUAUGAAAUUGCUCCAGUTT	ACUGGAGCAAUUUCAUAGGTT
GADL1_1	GCAAGCUUCUGCAUGGCAUTT	AUGCCAUGCAGAAGCUUGCTT
GADL1_2	GGAGACAAGUCUAUCCAGUTT	ACUGGAUAGACUUGUCUCCTT
GADL1_3	GAGAAGGAUUCAAGUUACUTT	AGUAACUUGAAUCCUUCUCTT
GALE_1	CCGCUUAGCCCACCAGGCATT	UGCCUGGUGGGCUAAGCGGTT
GALE_2	GUGGUUGUACCAACCCUUATT	UAAGGGUUGGUACAACCACTT
GALE_3	CUGGGAAGAAGAUCCCGUATT	UACGGGAUCUUCUUCCCAGTT
GALNAC4S-6ST_1	GACUAUCCAAGCAUUAAAUTT	AUUUAAUGCUUGGAUAGUCTT
GALNAC4S-6ST_2	GCAUUAAUUGCUGCAUACATT	UGUAUGCAGCAAUUAAUGCTT
GALNAC4S-6ST_3	GACUAUCUCUACUUUGCAATT	UUGCAAAGUAGAGAUAGUCTT
GALNACT-2_1	GGAACAAGAAGAACAUUAUTT	AUAAUGUUCUUCUUGUUCCTT
GALNACT-2_2	CUUAACAGCUGCCGGUUAATT	UUAACCGGCAGCUGUUAAGTT
GALNACT-2_3	GCCAAAUUGCCCAACUAAATT	UUUAGUUGGGCAAUUUGGCTT
GALT_1	CAGUGAGCACUGGUUAGUATT	UACUAACCAGUGCUCACUGTT
GALT_2	GAAGGAACGUCUGGUCCUATT	UAGGACCAGACGUUCCUUCTT
GALT_3	GCGAUCUCAGCAGGCCUAUTT	AUAGGCCUGCUGAGAUCGCTT
GART_1	CCAUAUACAGGUAUUCUCUTT	AGAGAAUACCUGUAUAUGGTT
GART_2	CAAUGGAAGGCUUUCACCATT	UGGUGAAAGCCUUCCAUUGTT
GART_3	GGUUUCUAAUGAUCUAUUATT	UAAUAGAUCAUUAGAAACCTT
GATM_1	GAGACAUCCUGAUAGUUGUTT	ACAACUAUCAGGAUGUCUCTT
GATM_2	CAAAUGGCUUUCCAUGAAUTT	AUUCAUGGAAAGCCAUUUGTT
GATM_3	CAUUAAAGUUAACAUUCGUTT	ACGAAUGUUAACUUUAAUGTT
GCAT_1	CAGUGCAUAGCGAGGAAGATT	UCUUCCUCGCUAUGCACUGTT
GCAT_2	CCUCCAAGGCCCUAGAUCUTT	AGAUCUAGGGCCUUGGAGGTT
GCAT_3	GAGAUCUGCUGCCUCGCCUTT	AGGCGAGGCAGCAGAUCUCTT
GCLC_1	GCUAAUGAGUCUGACCAUUTT	AAUGGUCAGACUCAUUAGCTT
GCLC_2	GUACCAAUAUUUAAGGACATT	UGUCCUUAAAUAUUGGUACTT
GCLC_3	CAUUGGAUGGAGAGUAGAATT	UUCUACUCUCCAUCCAAUGTT
GCLM_1	GUAUCAGUGGGCACAGGUATT	UACCUGUGCCCACUGAUACTT
GCLM_2	CAGAUUUGGUCAGGGAGUUTT	AACUCCCUGACCAAAUCUGTT
GCLM_3	CAAAUAGUAACCAAGUUAATT	UUAACUUGGUUACUAUUUGTT
GCN5L2_1	GCUACUACGUGACCCGGAATT	UUCCGGGUCACGUAGUAGCTT
GCN5L2_2	CGAUGUUCGAGCUCUCAAATT	UUUGAGAGCUCGAACAUCGTT
GCN5L2_3	CCAGUUUCGGCAGAGGUCUTT	AGACCUCUGCCGAAACUGGTT
GCNT2_1	CUACUCAUGACUGAAGGGATT	UCCCUUCAGUCAUGAGUAGTT
GCNT2_2	GAGUGAAACUGCGAUACAATT	UUGUAUCGCAGUUUCACUCTT
GCNT2_3	CAGAUAGUGAAACAGCUUUTT	AAAGCUGUUUCACUAUCUGTT
GGCX_1	GUGUAUACGACAUCACCUATT	UAGGUGAUGUCGUAUACACTT
GGCX_2	GAGAUUGAACGCCGGCGAATT	UUCGCCGGCGUUCAAUCUCTT
GGCX_3	CACUUGACUGGAUGUAUCUTT	AGAUACAUCCAGUCAAGUGTT
GGT1_1	GCAAUCCAGGGACAAGAUATT	UAUCUUGUCCCUGGAUUGCTT
GGT1_2	GCUACUGAGUGCUCCAGGATT	UCCUGGAGCACUCAGUAGCTT
GGT1_3	CCUGUCUUGUGUGAGGUGUTT	ACACCUCACACAAGACAGGTT
GGT3_1	CACUCAUGACUGAGGUCAUTT	AUGACCUCAGUCAUGAGUGTT
GGT3_2	CCUGUCUUGUGUGAGGUGUTT	ACACCUCACACAAGACAGGTT
GGT3_3	CCAGCAUUCACCAAUGAGUTT	ACUCAUUGGUGAAUGCUGGTT
GGT6_1	CACGAUAGCUCCUCAGGCATT	UGCCUGAGGAGCUAUCGUGTT
GGT6_2	CACAGAAGGCCUCUGUCCATT	UGGACAGAGGCCUUCUGUGTT
GGT6_3	CAGAACUGCUGGCACUGUUTT	AACAGUGCCAGCAGUUCUGTT
GGTL3_1	CCGUGGCGCUGGUCAUGCATT	UGCAUGACCAGCGCCACGGTT
GGTL3_2	CCGCUACGCGAGACGCGCATT	UGCGCGUCUCGCGUAGCGGTT
GGTL3_3	CCAUCGUCGUCGUCGGAGATT	UCUCCGACGACGACGAUGGTT
GMDS_1	CUAUGUGGUUGAUGUUGCATT	UGCAACAUCAACCACAUAGTT
GMDS_2	CAAGUGAACUUUAUGGGAATT	UUCCCAUAAAGUUCACUUGTT
GMDS_3	CUAAGAUUUACCUUGGACATT	UGUCCAAGGUAAAUCUUAGTT
GNPAT_1	CAAGGUACCUCUCAAUGUUTT	AACAUUGAGAGGUACCUUGTT
GNPAT_2	CCAUACAAGUGACUACGAATT	UUCGUAGUCACUUGUAUGGTT
GNPAT_3	CUACAACUGGGUUGCUGAATT	UUCAGCAACCCAGUUGUAGTT
GNPNAT1_1	CUGUUACAAGAUUACCCUUTT	AAGGGUAAUCUUGUAACAGTT
GNPNAT1_2	GUUACAAGAUUACCCUUGATT	UCAAGGGUAAUCUUGUAACTT
GNPNAT1_3	GAAAGCAGCUUGGCAAAUUTT	AAUUUGCCAAGCUGCUUUCTT
GOT1_1	GACAAUGGCUGACCGGAUUTT	AAUCCGGUCAGCCAUUGUCTT
GOT1_2	CUCUAACCCUGAGCUCUUUTT	AAAGAGCUCAGGGUUAGAGTT
GOT1_3	GACAUUCGGUCCUAUCGCUTT	AGCGAUAGGACCGAAUGUCTT
GOT2_1	CUGCAAAGAUGCGGAUGAATT	UUCAUCCGCAUCUUUGCAGTT
GOT2_2	CUAUUGAGAGCUUCACACATT	UGUGUGAAGCUCUCAAUAGTT
GOT2_3	GCCUUAAGGAUCGGAGCCATT	UGGCUCCGAUCCUUAAGGCTT
GPAM_1	GUUAUUAGAAUGUUACGAATT	UUCGUAACAUUCUAAUAACTT
GPAM_2	GAGUGUAGCAAGAGGUGUUTT	AACACCUCUUGCUACACUCTT
GPAM_3	GCAUGUUUGCCACCAAUGUTT	ACAUUGGUGGCAAACAUGCTT
GPT2_1	GCUACAUGGAGGUGAUCAATT	UUGAUCACCUCCAUGUAGCTT
GPT2_2	CCUUCAAGAAGGUGCUGUATT	UACAGCACCUUCUUGAAGGTT
GPT2_3	GCACUAUGCACCUACCCAATT	UUGGGUAGGUGCAUAGUGCTT
GSS_1	CUGAAUCGCUCAGACUACATT	UGUAGUCUGAGCGAUUCAGTT
GSS_2	GACAUGUUCUCAGUGUCCUTT	AGGACACUGAGAACAUGUCTT
GSS_3	CAUGUGAUCCGACGAACAUTT	AUGUUCGUCGGAUCACAUGTT
GSTM1_1	GCUACAAUCCAGAAUUUGATT	UCAAAUUCUGGAUUGUAGCTT
GSTM1_2	CAGGAAACAAGAUCACUUUTT	AAAGUGAUCUUGUUUCCUGTT
GSTM1_3	CAUGAUCUGCUACAAUCCATT	UGGAUUGUAGCAGAUCAUGTT
GSTT2_1	GACUGCAUCCGUGGCACCUTT	AGGUGCCACGGAUGCAGUCTT
GSTT2_2	CACAGCAUCAUCUUGAGCATT	UGCUCAAGAUGAUGCUGUGTT
GSTT2_3	CUGAUUUACCUGAGCUGUATT	UACAGCUCAGGUAAAUCAGTT
GSTZ1_1	CCUACCAUCAGCUCCAUCATT	UGAUGGAGCUGAUGGUAGGTT
GSTZ1_2	CCACUGAGCUGAGGGCCUATT	UAGGCCCUCAGCUCAGUGGTT
GSTZ1_3	CUUAAUUGAGGAGAUGGGATT	UCCCAUCUCCUCAAUUAAGTT
GUCY1A2_1	GCCAUAUGUGCCCAGUGUATT	UACACUGGGCACAUAUGGCTT
GUCY1A2_2	CCUACAACAUCGGCACCAUTT	AUGGUGCCGAUGUUGUAGGTT
GUCY1A2_3	GAGAUUGUGUCUCUUUCAUTT	AUGAAAGAGACACAAUCUCTT
GUCY1A3_1	CAACUUACAGAUUACUCAATT	UUGAGUAAUCUGUAAGUUGTT
GUCY1A3_2	CCAAGAAGUUCAGUAAUGUTT	ACAUUACUGAACUUCUUGGTT
GUCY1A3_3	GUGAUUCCCACAUCGCUAUTT	AUAGCGAUGUGGGAAUCACTT
GUCY1B2_1	CACAUUGUACCAGGUAUCATT	UGAUACCUGGUACAAUGUGTT
GUCY1B2_2	CUCCAUUACUACUCGGAUATT	UAUCCGAGUAGUAAUGGAGTT
GUCY1B2_3	GUCUAUAAAGUAGAAACAATT	UUGUUUCUACUUUAUAGACTT
GUCY1B3_1	GGUAGUUACAGGUGUCAUATT	UAUGACACCUGUAACUACCTT
GUCY1B3_2	CAAUGCAAGUUUGGUUUCUTT	AGAAACCAAACUUGCAUUGTT
GUCY1B3_3	CUCAUAUUGAUAUUAGUUUTT	AAACUAAUAUCAAUAUGAGTT
GUP1_1	CUCUAUGUGGCCUCGCUUUTT	AAAGCGAGGCCACAUAGAGTT
GUP1_2	GUGAUGUGGUUCACCUCCUTT	AGGAGGUGAACCACAUCACTT
GUP1_3	CACUUUGACCGUGGCAUCATT	UGAUGCCACGGUCAAAGUGTT
HADHB_1	GUAUGUGUCUCAGGAUCCATT	UGGAUCCUGAGACACAUACTT
HADHB_2	CUCUAAAUUCCGAUUUAAUTT	AUUAAAUCGGAAUUUAGAGTT
HADHB_3	GUGUUGAGUUGAUGUCCGATT	UCGGACAUCAACUCAACACTT
HAS1_1	CCUCUAGGCCUAUAUAGGATT	UCCUAUAUAGGCCUAGAGGTT
HAS1_2	GGAAUAACCUCUUGCAGCATT	UGCUGCAAGAGGUUAUUCCTT
HAS1_3	CAGACACGCUGGUCCAAGUTT	ACUUGGACCAGCGUGUCUGTT
HAS2_1	GGAUUAAAGUUGUCAUGGUTT	ACCAUGACAACUUUAAUCCTT
HAS2_2	GAGUAUCUCAGAUGGCUAATT	UUAGCCAUCUGAGAUACUCTT
HAS2_3	GUGUUAUACAUGUCGAGUUTT	AACUCGACAUGUAUAACACTT
HAS3_1	GACCCUGACUACUUGCGCATT	UGCGCAAGUAGUCAGGGUCTT
HAS3_2	CCGAGCAGGCCGGCUUCUUTT	AAGAAGCCGGCCUGCUCGGTT
HAS3_3	GGCACUGUGCAUUGCCGCATT	UGCGGCAAUGCACAGUGCCTT
HDC_1	GUCCUAAUUGUCUCACAGATT	UCUGUGAGACAAUUAGGACTT
HDC_2	CAGUGAAUCCACUUUGAUUTT	AAUCAAAGUGGAUUCACUGTT
HDC_3	GUUAAACUCUGGUUCGUGATT	UCACGAACCAGAGUUUAACTT
HEMK1_1	GUAGUAUCUUCUUAGAAGUTT	ACUUCUAAGAAGAUACUACTT
HEMK1_2	GUUAUCCAGUGCCAUAGAATT	UUCUAUGGCACUGGAUAACTT
HEMK1_3	CUGAGAUCCGCAGCUAUGATT	UCAUAGCUGCGGAUCUCAGTT
HEMK2_1	GUAACAAAGUUCACAUUCATT	UGAAUGUGAACUUUGUUACTT
HEMK2_2	GUUAUUACAGAUUUGGUCATT	UGACCAAAUCUGUAAUAACTT
HEMK2_3	GAGGUAGGAAGUCACGGAATT	UUCCGUGACUUCCUACCUCTT
HHAT_1	GACUUUGAGUGGAGCUUCUTT	AGAAGCUCCACUCAAAGUCTT
HHAT_2	GACACUUUAUUUGGAGGAUTT	AUCCUCCAAAUAAAGUGUCTT
HHAT_3	CUUUAUUUGGAGGAUUAAATT	UUUAAUCCUCCAAAUAAAGTT
HMGCL_1	GAACAUCAAUUGUUCCAUATT	UAUGGAACAAUUGAUGUUCTT
HMGCL_2	GUCUUGAAGGGCAUUCAGATT	UCUGAAUGCCCUUCAAGACTT
HMGCL_3	GAUAGACAUGCUUUCUGAATT	UUCAGAAAGCAUGUCUAUCTT
HMGCS1_1	GAAAUAACCUUUCCUAUGATT	UCAUAGGAAAGGUUAUUUCTT
HMGCS1_2	GAGAAGAUAUUAACUCUCUTT	AGAGAGUUAAUAUCUUCUCTT
HMGCS1_3	CAGAUAGAGAAGAUAUUAATT	UUAAUAUCUUCUCUAUCUGTT
HMGCS2_1	CUGAUAUUGAGGGCAUAGATT	UCUAUGCCCUCAAUAUCAGTT
HMGCS2_2	CCCAUAUGGAGAAUGUGUATT	UACACAUUCUCCAUAUGGGTT
HMGCS2_3	CAAUUCUACCAUAAGGUGATT	UCACCUUAUGGUAGAAUUGTT
HPRT1_1	CUAUUGACAUCGCCAGUAATT	UUACUGGCGAUGUCAAUAGTT
HPRT1_2	GUGAUAGAUCCAUUCCUAUTT	AUAGGAAUGGAUCUAUCACTT
HPRT1_3	CAAGUUUGUUGUAGGAUAUTT	AUAUCCUACAACAAACUUGTT
HS3ST1_1	CUUCGAGCUUGUUGGCAGATT	UCUGCCAACAAGCUCGAAGTT
HS3ST1_2	CUUCGAACUUCUACUUUAATT	UUAAAGUAGAAGUUCGAAGTT
HS3ST1_3	GCGUAUUUCACGUCGCCCATT	UGGGCGACGUGAAAUACGCTT
HS6ST1_1	GACGUCUUUGCAUAUGUGUTT	ACACAUAUGCAAAGACGUCTT
HS6ST1_2	CUGUUCGAGCGGACGUUCATT	UGAACGUCCGCUCGAACAGTT
HS6ST1_3	CAGUACCUGUUCGAGCGGATT	UCCGCUCGAACAGGUACUGTT
HS6ST2_1	GCCAUUUACCCAGUAUAAUTT	AUUAUACUGGGUAAAUGGCTT
HS6ST2_2	GGUAUCAGUUUAUGAGGCATT	UGCCUCAUAAACUGAUACCTT
HS6ST2_3	CAUGAACUUUAUUUCGCCATT	UGGCGAAAUAAAGUUCAUGTT
HS6ST3_1	GUCAUACUGUCUCCUGUUATT	UAACAGGAGACAGUAUGACTT
HS6ST3_2	GAGAAUAUCAGUUGGUAUATT	UAUACCAACUGAUAUUCUCTT
HS6ST3_3	GAAACACCAUCCUGUUGCATT	UGCAACAGGAUGGUGUUUCTT
HSD3B2_1	GGUGAUACCUUGUACACUUTT	AAGUGUACAAGGUAUCACCTT
HSD3B2_2	GCUAAUGGGUGGAAUCUAATT	UUAGAUUCCACCCAUUAGCTT
HSD3B2_3	CUUGUACACUUGUGCGUUATT	UAACGCACAAGUGUACAAGTT
IDI1_1	GAAUGUGAAUAUGUAGGUATT	UACCUACAUAUUCACAUUCTT
IDI1_2	CUCUUUAAAUGGUGGGAUATT	UAUCCCACCAUUUAAAGAGTT
IDI1_3	GAAUCAGUUUGUUGACCAUTT	AUGGUCAACAAACUGAUUCTT
IE2	AAACGCAUCUCCGAGUUGGACTT	GUCCAACUCGGAGAUGCGUUUTT
KIAA0251_1	GUGCUUAUUUCCACGAAGATT	UCUUCGUGGAAAUAAGCACTT
KIAA0251_2	GCAACAUUGGCUCUGGGUUTT	AACCCAGAGCCAAUGUUGCTT
KIAA0251_3	CAGGUAUGAACAUGCUAAUTT	AUUAGCAUGUUCAUACCUGTT
LARGE_1	GGGAUUUAUGGUCUGAUGATT	UCAUCAGACCAUAAAUCCCTT
LARGE_2	GCAAUCUUCUGAGGCGGGATT	UCCCGCCUCAGAAGAUUGCTT
LARGE_3	GGAGUAUGACGGCAAUCUUTT	AAGAUUGCCGUCAUACUCCTT
LARS2_1	CGUGUUUGCCAGAUUACUATT	UAGUAAUCUGGCAAACACGTT
LARS2_2	GUAAUUCCCGGAUGUACCATT	UGGUACAUCCGGGAAUUACTT
LARS2_3	GUGUCUACACCAUCAGCGATT	UCGCUGAUGGUGUAGACACTT
LCAT_1	GUAGACUGCUGGAUCGAUATT	UAUCGAUCCAGCAGUCUACTT
LCAT_2	GCUGUCUACACUUGCUCUATT	UAGAGCAAGUGUAGACAGCTT
LCAT_3	GAAAGAGGAGCAGCGCAUATT	UAUGCGCUGCUCCUCUUUCTT
LCMT1_1	GAAAUGAGCUUGGGCUGAATT	UUCAGCCCAAGCUCAUUUCTT
LCMT1_2	GUGAACAUGGGUGAUCGGUTT	ACCGAUCACCCAUGUUCACTT
LCMT1_3	CGAGAAAGCUGCACAGUAUTT	AUACUGUGCAGCUUUCUCGTT
LLGL2_1	CUCUACCUGGGCACCGAGATT	UCUCGGUGCCCAGGUAGAGTT
LLGL2_2	GUGGCAACGUGUUUGUGGUTT	ACCACAAACACGUUGCCACTT
LLGL2_3	CAGAUCCUGAUCGGCUACATT	UGUAGCCGAUCAGGAUCUGTT
LMAN1_1	CAAAGAGCACCUGCACAUATT	UAUGUGCAGGUGCUCUUUGTT
LMAN1_2	GAAUGCUAUUCCAAGUUCATT	UGAACUUGGAAUAGCAUUCTT
LMAN1_3	GCUAUAGUAAUUAUAGGCATT	UGCCUAUAAUUACUAUAGCTT
LOC150763_1	GGUACUUCAGGGUGUGUUUTT	AAACACACCCUGAAGUACCTT
LOC150763_2	GUGAUGAGCACGGCCAUUATT	UAAUGGCCGUGCUCAUCACTT
LOC150763_3	GAGAUACUGUUGCGUGGCUTT	AGCCACGCAACAGUAUCUCTT
LOC541473_1	GUCCCUGUACGAGCGGUUATT	UAACCGCUCGUACAGGGACTT
LOC541473_2	GCGGUUAAGUCAGAGGAUGTT	CAUCCUCUGACUUAACCGCTT
LOC541473_3	CUGUACGAGCGGUUAAGUCTT	GACUUAACCGCUCGUACAGTT
LOC90826_1	GUGUAUGCCUGUGAGUUAUTT	AUAACUCACAGGCAUACACTT
LOC90826_2	CAUACGAAGUCACUUGACATT	UGUCAAGUGACUUCGUAUGTT
LOC90826_3	GAAGUGAUUUGCAAUAGUATT	UACUAUUGCAAAUCACUUCTT
LPAAT-THETA_1	GAACCAAUGUAAAUUUCCATT	UGGAAAUUUACAUUGGUUCTT
LPAAT-THETA_2	CCAUACAUCCAGUUGCAAUTT	AUUGCAACUGGAUGUAUGGTT
LPAAT-THETA_3	CAGUUUGCUGGUUAUAGGATT	UCCUAUAACCAGCAAACUGTT
LRAT_1	GUCUCAUCCUGGGCGUUAUTT	AUAACGCCCAGGAUGAGACTT
LRAT_2	GUCUGUACGGGCUUGGUAUTT	AUACCAAGCCCGUACAGACTT
LRAT_3	GACUUCGCCUACGGAGCUATT	UAGCUCCGUAGGCGAAGUCTT
LTC4S_1	GCGAGUACUUCCCGCUGUUTT	AACAGCGGGAAGUACUCGCTT
LTC4S_2	GCCGGCAUCUUCUUUCAUGTT	CAUGAAAGAAGAUGCCGGCTT
LTC4S_3	GGGUCGCCGGCAUCUUCUUTT	AAGAAGAUGCCGGCGACCCTT
MARS_1	CAGUGUAAAGUCUGCCGAUTT	AUCGGCAGACUUUACACUGTT
MARS_2	CCUAUACCCAUUACUGCAATT	UUGCAGUAAUGGGUAUAGGTT
MARS_3	GAACUAUGAGGAUGGGAAATT	UUUCCCAUCCUCAUAGUUCTT
MAT1A_1	GCCGUAAGAUUAUUGUGGATT	UCCACAAUAAUCUUACGGCTT
MAT1A_2	CCAAGUACCUGGACGAAGATT	UCUUCGUCCAGGUACUUGGTT
MAT1A_3	GAGGUUGGAUCUUGAUGUATT	UACAUCAAGAUCCAACCUCTT
MBOAT2_1	CAGGAUAUUAUCUAACGUUTT	AACGUUAGAUAAUAUCCUGTT
MBOAT2_2	CACUAGUUUGGCUUGCGAATT	UUCGCAAGCCAAACUAGUGTT
MBOAT2_3	GAGCUAUGAGAAAUAACUUTT	AAGUUAUUUCUCAUAGCUCTT
MCCC1_1	GAAAUUGCCUGCAGGGUGATT	UCACCCUGCAGGCAAUUUCTT
MCCC1_2	GUAUAACCAUGAUGGGUCUTT	AGACCCAUCAUGGUUAUACTT
MCCC1_3	CAGUUGUUGCUCAGUCGGATT	UCCGACUGAGCAACAACUGTT
MCCC2_1	CCAAGAUUUCUCUACAUUUTT	AAAUGUAGAGAAAUCUUGGTT
MCCC2_2	GAUUUAUGGUUGGUAGAGATT	UCUCUACCAACCAUAAAUCTT
MCCC2_3	CAUCAUGCCCUUCACUUAATT	UUAAGUGAAGGGCAUGAUGTT
METTL1_1	CAGAGUUCUUCGCUCCACUTT	AGUGGAGCGAAGAACUCUGTT
METTL1_2	CUUCCUAACUUCUUCUACATT	UGUAGAAGAAGUUAGGAAGTT
METTL1_3	CAAAGCAGCUGACUGAGAUTT	AUCUCAGUCAGCUGCUUUGTT
METTL2A_1	CAAUGACCCAGGACUCUUUTT	AAAGAGUCCUGGGUCAUUGTT
METTL2A_2	GUCUAUCUGGAAAUUUCUATT	UAGAAAUUUCCAGAUAGACTT
METTL2A_3	CAGUCUUGAUAUUAUCAUUTT	AAUGAUAAUAUCAAGACUGTT
METTL2B_1	GAUGGUACUUCUGCGAGAUTT	AUCUCGCAGAAGUACCAUCTT
METTL2B_2	GAAGUAUGUGAAUGUAGAATT	UUCUACAUUCACAUACUUCTT
METTL2B_3	GAGUGAAGUAUGUGAAUGUTT	ACAUUCACAUACUUCACUCTT
METTL6_1	CCAAACUUUGGUGUCUGAUTT	AUCAGACACCAAAGUUUGGTT
METTL6_2	CUGAUAAGAUGCACCUUGUTT	ACAAGGUGCAUCUUAUCAGTT
METTL6_3	GAUGUUGUUAUGUUGAUAUTT	AUAUCAACAUAACAACAUCTT
METTL7A_1	CCUUGUACCUGCUGAACUUTT	AAGUUCAGCAGGUACAAGGTT
METTL7A_2	CUUACCAUCUUUAUCCUGATT	UCAGGAUAAAGAUGGUAAGTT
METTL7A_3	CUGUGAUAUACAACGAACATT	UGUUCGUUGUAUAUCACAGTT
METTL7B_1	GGGAAAGGCUGUCAAAUAATT	UUAUUUGACAGCCUUUCCCTT
METTL7B_2	CUUACAGGAGCCUCCGGGATT	UCCCGGAGGCUCCUGUAAGTT
METTL7B_3	GGACUAGUCUCCCAACGUUTT	AACGUUGGGAGACUAGUCCTT
MGAT1_1	GGCUAUGAUCCUAGCUGGATT	UCCAGCUAGGAUCAUAGCCTT
MGAT1_2	CUCAGUCAGCGCUCUCGAUTT	AUCGAGAGCGCUGACUGAGTT
MGAT1_3	GAGAUUUCCUCGCCCGCGUTT	ACGCGGGCGAGGAAAUCUCTT
MGC15875_1	CUCAUCCAAAUACACGCUATT	UAGCGUGUAUUUGGAUGAGTT
MGC15875_2	GGAACAUCCUGAAGUUUAATT	UUAAACUUCAGGAUGUUCCTT
MGC15875_3	CAGAUAAAGUCAGCUUUCATT	UGAAAGCUGACUUUAUCUGTT
MGC26963_1	GGACUAUAUCCAAAUUGCUTT	AGCAAUUUGGAUAUAGUCCTT
MGC26963_2	GUCCAUAACUGGAUCACAUTT	AUGUGAUCCAGUUAUGGACTT
MGC26963_3	CUUAUCCAGUGGGCUGCGATT	UCGCAGCCCACUGGAUAAGTT
MGC50559_1	GCUAUUGCUGCUAAGAUGATT	UCAUCUUAGCAGCAAUAGCTT
MGC50559_2	CUAUUGCAGGAAUGGCUAUTT	AUAGCCAUUCCUGCAAUAGTT
MGC50559_3	CUUGUUGUUCUUGGCGAUATT	UAUCGCCAAGAACAACAAGTT
MGST2_1	CUACUUGUCUGGGUCUGGUTT	ACCAGACCCAGACAAGUAGTT
MGST2_2	GGAUGGCUGGGUGGUAUUUTT	AAAUACCACCCAGCCAUCCTT
MGST2_3	GAGUAUUUCGGGCACAACATT	UGUUGUGCCCGAAAUACUCTT
MGST3_1	GUGUAUCCUCCCUUCUUAUTT	AUAAGAAGGGAGGAUACACTT
MGST3_2	CUGGAUUGUUGGACGAGUUTT	AACUCGUCCAACAAUCCAGTT
MGST3_3	GUGUUUACCACCCGCGUAUTT	AUACGCGGGUGGUAAACACTT
MOCS2_1	GCAGAAAUGGCCAGUCAAATT	UUUGACUGGCCAUUUCUGCTT
MOCS2_2	CAAGCAUAAUCAUUGCUGUTT	ACAGCAAUGAUUAUGCUUGTT
MOCS2_3	CAGUCAAACACAUAGCAGUTT	ACUGCUAUGUGUUUGACUGTT
MTAP_1	CAGUUUCGGUGGACCGGGUTT	ACCCGGUCCACCGAAACUGTT
MTAP_2	CAGAAACCCUCCAUAACCUTT	AGGUUAUGGAGGGUUUCUGTT
MTAP_3	GAUUCAGCCCGGCGAUAUUTT	AAUAUCGCCGGGCUGAAUCTT
MTHFD1L_1	GAGUUCAACCUUCACUUGATT	UCAAGUGAAGGUUGAACUCTT
MTHFD1L_2	GACAUUGUGGUCCUAGGCUTT	AGCCUAGGACCACAAUGUCTT
MTHFD1L_3	CAAGUUAAAGGCUUGUUCUTT	AGAACAAGCCUUUAACUUGTT
MTR_1	GAGAUUAGCUAUAAGGAUUTT	AAUCCUUAUAGCUAAUCUCTT
MTR_2	CUAUGGAUGGCUUGGUCAATT	UUGACCAAGCCAUCCAUAGTT
MTR_3	GUGAUUGAAGCUGGGUUAATT	UUAACCCAGCUUCAAUCACTT
MUT_1	GGGAAUACCUAAACUUCGATT	UCGAAGUUUAGGUAUUCCCTT
MUT_2	GAAUUGCCAGGAACACACATT	UGUGUGUUCCUGGCAAUUCTT
MUT_3	CCUUUGAUCUGGCGACACATT	UGUGUCGCCAGAUCAAAGGTT
MVD_1	GCUAUGCCCAGUUCUCUGATT	UCAGAGAACUGGGCAUAGCTT
MVD_2	GACACCAAGGUGGCGUACATT	UGUACGCCACCUUGGUGUCTT
MVD_3	CGACACUGUGGCUGAGUUUTT	AAACUCAGCCACAGUGUCGTT
NAT8_1	GGCUUCUAGCCCUCGUGUUTT	AACACGAGGGCUAGAAGCCTT
NAT8_2	GGAGUAUGUGGACAUGACATT	UGUCAUGUCCACAUACUCCTT
NAT8_3	GCUAUGGCCCUCUACCAGATT	UCUGGUAGAGGGCCAUAGCTT
NCOA6IP_1	GCAUUUGUGGAGGAUCGAATT	UUCGAUCCUCCACAAAUGCTT
NCOA6IP_2	GUGAUAAGGAUCAUAGUGATT	UCACUAUGAUCCUUAUCACTT
NCOA6IP_3	GCUUAAGUCUAAGUACCUATT	UAGGUACUUAGACUUAAGCTT
NMT1_1	CAGCAAACAUCCAUAUCUATT	UAGAUAUGGAUGUUUGCUGTT
NMT1_2	GAAAUUGGUUGGGUUCAUUTT	AAUGAACCCAACCAAUUUCTT
NMT1_3	CAGAGAAGAAGAUGGUAGATT	UCUACCAUCUUCUUCUCUGTT
NMT2_1	GAGAAUUAAUCAACACUUATT	UAAGUGUUGAUUAAUUCUCTT
NMT2_2	CAUAACAUCUCAUGGUGCATT	UGCACCAUGAGAUGUUAUGTT
NMT2_3	GCACAUUAUUGACACGUUUTT	AAACGUGUCAAUAAUGUGCTT
NNMT_1	GCCAGAUUCUUAAGCACCUTT	AGGUGCUUAAGAAUCUGGCTT
NNMT_2	GCUACUACAUGAUUGGUGATT	UCACCAAUCAUGUAGUAGCTT
NNMT_3	GAGUCAAGGGUCCAGAGAATT	UUCUCUGGACCCUUGACUCTT
NOS1_1	CCAAAGAGUUUAUUGAUCATT	UGAUCAAUAAACUCUUUGGTT
NOS1_2	GACAACUCCCGCUACAAUATT	UAUUGUAGCGGGAGUUGUCTT
NOS1_3	GAGACAUCAUUCUUGCGGUTT	ACCGCAAGAAUGAUGUCUCTT
NOS2A_1	GACUAUUUCUUUCAGCUCATT	UGAGCUGAAAGAAAUAGUCTT
NOS2A_2	CCAUUGAAAGUCUUGGUCATT	UGACCAAGACUUUCAAUGGTT
NOS2A_3	CUCUACACCUCCAAUGUGATT	UCACAUUGGAGGUGUAGAGTT
NOS3_1	CCUACAUCUGCAACCACAUTT	AUGUGGUUGCAGAUGUAGGTT
NOS3_2	CAGUUACCAGCUAGCCAAATT	UUUGGCUAGCUGGUAACUGTT
NOS3_3	GUUAUAAGAUCCGCUUCAATT	UUGAAGCGGAUCUUAUAACTT
NP_1	GCAAACAAGCUGCACAGAATT	UUCUGUGCAGCUUGUUUGCTT
NP_2	GUCUUUGGCUUCUCACUCATT	UGAGUGAGAAGCCAAAGACTT
NP_3	CAACUUUCCUCGAAGUACATT	UGUACUUCGAGGAAAGUUGTT
NPR2_1	CUGUAUUGGUGAUCACGUATT	UACGUGAUCACCAAUACAGTT
NPR2_2	GUGUAACUGGGCUGGUUGUTT	ACAACCAGCCCAGUUACACTT
NPR2_3	CAGAUGACCGGCCUCACUATT	UAGUGAGGCCGGUCAUCUGTT
NPR3_1	GUGAUCAUGUGUGCGAGCATT	UGCUCGCACACAUGAUCACTT
NPR3_2	CAGUUUCGACGAGACCAAATT	UUUGGUCUCGUCGAAACUGTT
NPR3_3	CGACUUUGAAGCUAAGCAATT	UUGCUUAGCUUCAAAGUCGTT
NUDT1_1	GCCAGAUCGUGUUUGAGUUTT	AACUCAAACACGAUCUGGCTT
NUDT1_2	CCCGACGACAGCUACUGGUTT	ACCAGUAGCUGUCGUCGGGTT
NUDT1_3	GAAAUUCCACGGGUACUUCTT	GAAGUACCCGUGGAAUUUCTT
OAT_1	GGAGUAUAUUACUAAACUUTT	AAGUUUAGUAAUAUACUCCTT
OAT_2	GCUAUACCGUGAAGGGCAUTT	AUGCCCUUCACGGUAUAGCTT
OAT_3	CACAAAGUUCUUCCUAUGATT	UCAUAGGAAGAACUUUGUGTT
OTC_1	GAGUGUAUAAACAAUCAGATT	UCUGAUUGUUUAUACACUCTT
OTC_2	GAUGUUGUGUUACUUGUCATT	UGACAAGUAACACAACAUCTT
OTC_3	GAUUUGGACACCCUUGCUATT	UAGCAAGGGUGUCCAAAUCTT
OTOF_1	CAGAUUGGACCAGCAGGGATT	UCCCUGCUGGUCCAAUCUGTT
OTOF_2	CCAAGAUUGAUGAGCUUAATT	UUAAGCUCAUCAAUCUUGGTT
OTOF_3	GAUUGAUGAGCUUAAGGUATT	UACCUUAAGCUCAUCAAUCTT
OTOP1_1	CAGGAUAGACGAGAAGUCATT	UGACUUCUCGUCUAUCCUGTT
OTOP1_2	CUGUGGUGGUGGUAUACCUTT	AGGUAUACCACCACCACAGTT
OTOP1_3	CCUACUCCAUCCUGGCGAUTT	AUCGCCAGGAUGGAGUAGGTT
OTOP2_1	CUGUCAGCCUCUUCCGGGATT	UCCCGGAAGAGGCUGACAGTT
OTOP2_2	CCCUUCAGACCAGCGGGAATT	UUCCCGCUGGUCUGAAGGGTT
OTOP2_3	CUGACCUGGUGUGGUCUCATT	UGAGACCACACCAGGUCAGTT
OTOP3_1	CCCUGAAUGUGGUGUUCCUTT	AGGAACACCACAUUCAGGGTT
OTOP3_2	GAGGCUUCCUGAUGCUCUATT	UAGAGCAUCAGGAAGCCUCTT
OTOP3_3	GGCAAUGAGACCAACACCUTT	AGGUGUUGGUCUCAUUGCCTT
P4HB_1	CAGUGACGUGUUCUCCAAATT	UUUGGAGAACACGUCACUGTT
P4HB_2	CCAAGAGUGUGUCUGACUATT	UAGUCAGACACACUCUUGGTT
P4HB_3	CCGAGAUCAGGUUGGCCAATT	UUGGCCAACCUGAUCUCGGTT
PAFAH2_1	CAAUGGAGAGUGUCAAUUUTT	AAAUUGACACUCUCCAUUGTT
PAFAH2_2	GAGGUUAUGGUACGGGCCATT	UGGCCCGUACCAUAACCUCTT
PAFAH2_3	GAUAUGUGCCCAGCAUGAATT	UUCAUGCUGGGCACAUAUCTT
PARP1_1	GCAUGAUUGACCGCUGGUATT	UACCAGCGGUCAAUCAUGCTT
PARP1_2	GAUAGAGCGUGAAGGCGAATT	UUCGCCUUCACGCUCUAUCTT
PARP1_3	GUUACAAGCCCUUUAAGCATT	UGCUUAAAGGGCUUGUAACTT
PARP2_1	CAAUUGGGAAGAUCGAGAATT	UUCUCGAUCUUCCCAAUUGTT
PARP2_2	GUUACCAGUCUCUUAAGAATT	UUCUUAAGAGACUGGUAACTT
PARP2_3	GUUACGAGUUCAAAGUGAUTT	AUCACUUUGAACUCGUAACTT
PARP3_1	CAGUCAAAGAUCAACCACUTT	AGUGGUUGAUCUUUGACUGTT
PARP3_2	GCAAGUCAGCUGGAUAUGUTT	ACAUAUCCAGCUGACUUGCTT
PARP3_3	GCAUCUACUUUGCCUCAGATT	UCUGAGGCAAAGUAGAUGCTT
PC_1	CCAAGUACUCACUGCAGUATT	UACUGCAGUGAGUACUUGGTT
PC_2	CCAUGAAGGAGAUGCACUUTT	AAGUGCAUCUCCUUCAUGGTT
PC_3	GACUGUACGCGGCCUUCGATT	UCGAAGGCCGCGUACAGUCTT
PCAF_1	CUCUAAUCCUCACUCAUUUTT	AAAUGAGUGAGGAUUAGAGTT
PCAF_2	CAGUCUACCUCGGUACGAATT	UUCGUACCGAGGUAGACUGTT
PCAF_3	GAGGUUAUGUCUACCAUCATT	UGAUGGUAGACAUAACCUCTT
PCCA_1	CACUAAAUUUCUCUCCGAUTT	AUCGGAGAGAAAUUUAGUGTT
PCCA_2	CCAGUUAUUGGCAAUAGCATT	UGCUAUUGCCAAUAACUGGTT
PCCA_3	GCAAGAAGAUGGGCAUUAATT	UUAAUGCCCAUCUUCUUGCTT
PCCB_1	GACUUCACGUUCAUGGUAATT	UUACCAUGAACGUGAAGUCTT
PCCB_2	CGCAUUUGCUGAGGCAACUTT	AGUUGCCUCAGCAAAUGCGTT
PCCB_3	CAUACACUCUGUUGUUGAUTT	AUCAACAACAGAGUGUAUGTT
PCMT1_1	CAAAGUAUAAAUUUGUGUATT	UACACAAAUUUAUACUUUGTT
PCMT1_2	CUUAUGAUGCCAUUCAUGUTT	ACAUGAAUGGCAUCAUAAGTT
PCMT1_3	CAUACAUGGAUUCUCCACATT	UGUGGAGAAUCCAUGUAUGTT
PCMTD1_1	CUUACGUAUUUGUGGGUAATT	UUACCCACAAAUACGUAAGTT
PCMTD1_2	CACUUAGAAAUUUCAUAAATT	UUUAUGAAAUUUCUAAGUGTT
PCMTD1_3	GCCUAUAGAGGAUCAGUUATT	UAACUGAUCCUCUAUAGGCTT
PCMTD2_1	CAGACUAUUAUCUUGAAGATT	UCUUCAAGAUAAUAGUCUGTT
PCMTD2_2	GAUGUGAUAGAGUAUGCAATT	UUGCAUACUCUAUCACAUCTT
PCMTD2_3	GAAGUCUUUGCCAGUCGGATT	UCCGACUGGCAAAGACUUCTT
PDIA2_1	CGCUCAAGUUCUUCCGCAATT	UUGCGGAAGAACUUGAGCGTT
PDIA2_2	CGGAGUACCCUACGCUCAATT	UUGAGCGUAGGGUACUCCGTT
PDIA2_3	GGGAUCAGCGGCCAGUUAATT	UUAACUGGCCGCUGAUCCCTT
PDIA3_1	CGAGUAUGAUGAUAAUGGATT	UCCAUUAUCAUCAUACUCGTT
PDIA3_2	GCUAAAGGUUCCAACUACUTT	AGUAGUUGGAACCUUUAGCTT
PDIA3_3	GGAUAACUACCGAUUUGCATT	UGCAAAUCGGUAGUUAUCCTT
PDIA4_1	GAAUGAUGCAGAUAUCAUUTT	AAUGAUAUCUGCAUCAUUCTT
PDIA4_2	GAGUUUGUCACUGCUUUCATT	UGAAAGCAGUGACAAACUCTT
PDIA4_3	GCUAUAAGGUGGAGGGCUUTT	AAGCCCUCCACCUUAUAGCTT
PDIA5_1	GACGGUUCUUGUUCCAGUATT	UACUGGAACAAGAACCGUCTT
PDIA5_2	CCAUUACCAGGAUGGUGCATT	UGCACCAUCCUGGUAAUGGTT
PDIA5_3	CCGUUUAUCACCUGACCGATT	UCGGUCAGGUGAUAAACGGTT
PDIA6_1	CAUCGAAUUUCAACCGAGATT	UCUCGGUUGAAAUUCGAUGTT
PDIA6_2	GUGAUAGUUCAAGUAAGAATT	UUCUUACUUGAACUAUCACTT
PDIA6_3	CCAUCAAUGCACGCAAGAUTT	AUCUUGCGUGCAUUGAUGGTT
PDILT_1	GCAAGAAUGGGAUCGGCUUTT	AAGCCGAUCCCAUUCUUGCTT
PDILT_2	GUCAUAUGGUAUCAUAAUUTT	AAUUAUGAUACCAUAUGACTT
PDILT_3	CCUAUGAUGAGGAAAGGGUTT	ACCCUUUCCUCAUCAUAGGTT
PDXDC2_1	GUGCUUAUUUCCACGAAGATT	UCUUCGUGGAAAUAAGCACTT
PDXDC2_2	GCAACAUUGGCUCUGGGUUTT	AACCCAGAGCCAAUGUUGCTT
PDXDC2_3	GAGAUUGAAAGAACUCUGUTT	ACAGAGUUCUUUCAAUCUCTT
PGAM2_1	GCCGGCAAGCGAGUGCUCATT	UGAGCACUCGCUUGCCGGCTT
PGAM2_2	CUCAUUGCAGCCCACGGGATT	UCCCGUGGGCUGCAAUGAGTT
PGAM2_3	GGCCGGCAAGCGAGUGCUCTT	GAGCACUCGCUUGCCGGCCTT
PGGT1B_1	GGUAUUCCGUUCAAUCCAUTT	AUGGAUUGAACGGAAUACCTT
PGGT1B_2	CAUAUCUCCACAUGACUGATT	UCAGUCAUGUGGAGAUAUGTT
PGGT1B_3	CUUAAGCCGAGUAAAUAAATT	UUUAUUUACUCGGCUUAAGTT
PGM1_1	GACUGAAGAUCCGUAUUGATT	UCAAUACGGAUCUUCAGUCTT
PGM1_2	GAUGUUUGAUCGCUCCUUUTT	AAAGGAGCGAUCAAACAUCTT
PGM1_3	CAAAGAUUGCUUUGUAUGATT	UCAUACAAAGCAAUCUUUGTT
PGM3_1	CACUAUAGGAGUCAUGGUATT	UACCAUGACUCCUAUAGUGTT
PGM3_2	CCAUGAUUAUGGCUUGUUATT	UAACAAGCCAUAAUCAUGGTT
PGM3_3	CCGAUAUGGAAAGGCAACUTT	AGUUGCCUUUCCAUAUCGGTT
PGM5_1	CCAAAUUUGGCCGCCACUATT	UAGUGGCGGCCAAAUUUGGTT
PGM5_2	GAUUGAGGAAUAUGCUAUATT	UAUAGCAUAUUCCUCAAUCTT
PGM5_3	CUCUCAUAGCCAUCGCACUTT	AGUGCGAUGGCUAUGAGAGTT
PIGK_1	CAUCCAUGUAUGAACGAUUTT	AAUCGUUCAUACAUGGAUGTT
PIGK_2	GUGUCAAGAGGCUAGGUAUTT	AUACCUAGCCUCUUGACACTT
PIGK_3	GGAACUAAAUGUGUAUGGATT	UCCAUACACAUUUAGUUCCTT
PLA2G7_1	CAGAGAUUCAGAUGUGGUATT	UACCACAUCUGAAUCUCUGTT
PLA2G7_2	GCCUUAUUCCGUUGGUUGUTT	ACAACCAACGGAAUAAGGCTT
PLA2G7_3	GAAAUGAGCAGGUACGGCATT	UGCCGUACCUGCUCAUUUCTT
PLK1	GAGACCUACCUCCGGAUCATT	UGAUCCGGAGGUAGGUCUCTT
PMM2_1	CGAUUAUGUGUUUCCAGAATT	UUCUGGAAACACAUAAUCGTT
PMM2_2	GUUCUACGAACUCGAUAAATT	UUUAUCGAGUUCGUAGAACTT
PMM2_3	GAAAUGGGAUGUUAAACGUTT	ACGUUUAACAUCCCAUUUCTT
PNMT_1	CCUUCAACUGGAGCAUGUATT	UACAUGCUCCAGUUGAAGGTT
PNMT_2	GACAUCACCAUGACAGAUUTT	AAUCUGUCAUGGUGAUGUCTT
PNMT_3	CCCUCAUCGACAUUGGUUCTT	GAACCAAUGUCGAUGAGGGTT
POLG2_1	CUGUUAGAGAUCUGUCAGATT	UCUGACAGAUCUCUAACAGTT
POLG2_2	GACUGAAGCUUCGUUAGUATT	UACUAACGAAGCUUCAGUCTT
POLG2_3	CAGAAACUCUACGCGAAAUTT	AUUUCGCGUAGAGUUUCUGTT
PORCN_1	CAGUGGAGUUCAUGGGCUATT	UAGCCCAUGAACUCCACUGTT
PORCN_2	GCCUUAAACUUGCUCUUUGTT	CAAAGAGCAAGUUUAAGGCTT
PORCN_3	CUCCUACAUGGCUUCAGUUTT	AACUGAAGCCAUGUAGGAGTT
PPAT_1	GGAAUAAACAUUCCUACAATT	UUGUAGGAAUGUUUAUUCCTT
PPAT_2	CCAAAUGGUUUAUACAGUATT	UACUGUAUAAACCAUUUGGTT
PPAT_3	GGUAAAUGCUGCUCGAUUATT	UAAUCGAGCAGCAUUUACCTT
PRMT1_1	GCCACAAGAGGACCGGCUUTT	AAGCCGGUCCUCUUGUGGCTT
PRMT1_2	GCUACUGCCUCUUCUACGATT	UCGUAGAAGAGGCAGUAGCTT
PRMT1_3	GUGAAGAUCGUCAAAGCCATT	UGGCUUUGACGAUCUUCACTT
PRMT2_1	GACAGUUGAUGCUUUAUUUTT	AAAUAAAGCAUCAACUGUCTT
PRMT2_2	CUCUGAACCGUGCACUAUATT	UAUAGUGCACGGUUCAGAGTT
PRMT2_3	CGAACAACUAAAUACCACATT	UGUGGUAUUUAGUUGUUCGTT
PRMT3_1	CUCUAUGUUUGCUGCUAAATT	UUUAGCAGCAAACAUAGAGTT
PRMT3_2	CACAACAGGGUCGUGUUCUTT	AGAACACGACCCUGUUGUGTT
PRMT3_3	GUAUUAGAAGAUGACCUUUTT	AAAGGUCAUCUUCUAAUACTT
PRMT6_1	GACGUUUCAGGAGAGAUCATT	UGAUCUCUCCUGAAACGUCTT
PRMT6_2	GAGUGACUUCAUUCUCCAUTT	AUGGAGAAUGAAGUCACUCTT
PRMT6_3	GGAUACAGCGUGCUUAUUATT	UAAUAAGCACGCUGUAUCCTT
PRMT7_1	GAGAAACGGCCGGAAUUAUTT	AUAAUUCCGGCCGUUUCUCTT
PRMT7_2	CAGGUGUCACCAGCCGACUTT	AGUCGGCUGGUGACACCUGTT
PRMT7_3	GCUUUAGUGAUAAGAUUAATT	UUAAUCUUAUCACUAAAGCTT
PRMT8_1	CUUUGUACGUGGUAGCGAUTT	AUCGCUACCACGUACAAAGTT
PRMT8_2	GACCAAUGCCUGUUUGAUATT	UAUCAAACAGGCAUUGGUCTT
PRMT8_3	GAUCGAAUGCUCCAGUAUUTT	AAUACUGGAGCAUUCGAUCTT
PROM1_1	CCCUUAAUGAUAUACCUGATT	UCAGGUAUAUCAUUAAGGGTT
PROM1_2	CAGGUAAGAACCCGGAUCATT	UGAUCCGGGUUCUUACCUGTT
PROM1_3	CUAUGAAGCAGGGAUUAUUTT	AAUAAUCCCUGCUUCAUAGTT
PROM2_1	CUGCAAACCUUGAAUGCUATT	UAGCAUUCAAGGUUUGCAGTT
PROM2_2	CUGGAUAUCAACCAGUAUATT	UAUACUGGUUGAUAUCCAGTT
PROM2_3	GUCCUAUCCGGAAACGCCUTT	AGGCGUUUCCGGAUAGGACTT
PRTFDC1_1	GCUUAAAGGAGGUUACAAATT	UUUGUAACCUCCUUUAAGCTT
PRTFDC1_2	GGAUAUGCCUUAGAUUACATT	UGUAAUCUAAGGCAUAUCCTT
PRTFDC1_3	GAAAGAAUGUUCUCAUUGUTT	ACAAUGAGAACAUUCUUUCTT
PTAR1_1	GUUACUUUGAGUCAAUGAATT	UUCAUUGACUCAAAGUAACTT
PTAR1_2	CCUUAACCAAGUUUCCAAATT	UUUGGAAACUUGGUUAAGGTT
PTAR1_3	GUGUCAUAGGCGGCAUAUUTT	AAUAUGCCGCCUAUGACACTT
PTGES_1	GCACCCAUCCGCUCCGUGATT	UCACGGAGCGGAUGGGUGCTT
PTGES_2	CCAUCCGCUCCGUGACCUATT	UAGGUCACGGAGCGGAUGGTT
PTGES_3	GGAACGACAUGGAGACCAUTT	AUGGUCUCCAUGUCGUUCCTT
PTGS1_1	GAUUUCUGGUUGAUUUGUATT	UACAAAUCAACCAGAAAUCTT
PTGS1_2	CAAUCUGGAGCGUCAGUAUTT	AUACUGACGCUCCAGAUUGTT
PTGS1_3	GAAUGUCAGAUUUCUGGUUTT	AACCAGAAAUCUGACAUUCTT
PTGS2_1	GAGUAUGCGAUGUGCUUAATT	UUAAGCACAUCGCAUACUCTT
PTGS2_2	CAGUAUAAGUGCGAUUGUATT	UACAAUCGCACUUAUACUGTT
PTGS2_3	GUAUGAGUGUGGGAUUUGATT	UCAAAUCCCACACUCAUACTT
PTS_1	GAUUGACCCUGCUACGGGATT	UCCCGUAGCAGGGUCAAUCTT
PTS_2	CUGCUACGGGAAUGGUUAUTT	AUAACCAUUCCCGUAGCAGTT
PTS_3	GUAUACGAAACUGACAAUATT	UAUUGUCAGUUUCGUAUACTT
PYGB_1	CUGAGUAUAUGCUUCCCGUTT	ACGGGAAGCAUAUACUCAGTT
PYGB_2	GUGAGAACCUGUUUCGAGATT	UCUCGAAACAGGUUCUCACTT
PYGB_3	CGAAGAAGACCUGUGCAUATT	UAUGCACAGGUCUUCUUCGTT
PYGL_1	CCAUUUACCAGCUUGGAUUTT	AAUCCAAGCUGGUAAAUGGTT
PYGL_2	GAUCUAAAGAUUUCUCUAUTT	AUAGAGAAAUCUUUAGAUCTT
PYGL_3	CGAUGUACAACCGCAUUAATT	UUAAUGCGGUUGUACAUCGTT
PYGM_1	CAGAUUAUGAAGACUACAUTT	AUGUAGUCUUCAUAAUCUGTT
PYGM_2	GCAUCAACAUGGCACACCUTT	AGGUGUGCCAUGUUGAUGCTT
PYGM_3	GAAGUUUGCUGCCUACCUATT	UAGGUAGGCAGCAAACUUCTT
QPCT_1	GUGAUUCAGGAUGACCAUATT	UAUGGUCAUCCUGAAUCACTT
QPCT_2	CUCUGAUUUAGUUUAGGAUTT	AUCCUAAACUAAAUCAGAGTT
QPCT_3	CAGUUAUGGAGGUGUGAUUTT	AAUCACACCUCCAUAACUGTT
QPCTL_1	GCUCUAGCGUGCUUGGCCATT	UGGCCAAGCACGCUAGAGCTT
QPCTL_2	GCCAUUAUGACUCGAAGCUTT	AGCUUCGAGUCAUAAUGGCTT
QPCTL_3	CUGGAUCCCUUCACAGCCUTT	AGGCUGUGAAGGGAUCCAGTT
RABGGTA_1	CAGAAAGAAUGCGUGCUUUTT	AAAGCACGCAUUCUUUCUGTT
RABGGTA_2	CCCAUCUUGACUUGUCACATT	UGUGACAAGUCAAGAUGGGTT
RABGGTA_3	CUAUUCAGGUGUGAGCUGUTT	ACAGCUCACACCUGAAUAGTT
RABGGTB_1	GAGAAAUUGACACAAGAUUTT	AAUCUUGUGUCAAUUUCUCTT
RABGGTB_2	GGAAUAUGUUAAAGGUCUATT	UAGACCUUUAACAUAUUCCTT
RABGGTB_3	GGAGAUAUGGUGGAUCCUUTT	AAGGAUCCACCAUAUCUCCTT
REV1L_1	GACUUAACCUGAGUAUAGATT	UCUAUACUCAGGUUAAGUCTT
REV1L_2	GAACUAAUUCUUUCUCAUUTT	AAUGAGAAAGAAUUAGUUCTT
REV1L_3	CAUACAAUGAAACUAAAUATT	UAUUUAGUUUCAUUGUAUGTT
RP11-217H1.1_1	GUAAUAUGGAAUUUCUCUUTT	AAGAGAAAUUCCAUAUUACTT
RP11-217H1.1_2	CUUAUGUUGGGAUUGCUUUTT	AAAGCAAUCCCAACAUAAGTT
RP11-217H1.1_3	GAAGUAAUAUGGAAUUUCUTT	AGAAAUUCCAUAUUACUUCTT
SAMD8_1	CCCAUAACUGACUUGAAUUTT	AAUUCAAGUCAGUUAUGGGTT
SAMD8_2	CUUAGACAGCGUUCCUAGATT	UCUAGGAACGCUGUCUAAGTT
SAMD8_3	GUAGUCUGAUGGGAACUGUTT	ACAGUUCCCAUCAGACUACTT
SAT_1	GACAUACUGCGGCUGAUCATT	UGAUCAGCCGCAGUAUGUCTT
SAT_2	CAAGGAGCUGGCUAAAUAUTT	AUAUUUAGCCAGCUCCUUGTT
SAT_3	GGAAGAACAAGUAAUCUUATT	UAAGAUUACUUGUUCUUCCTT
SAT2_1	GACAAUCCUUUCUAUCACUTT	AGUGAUAGAAAGGAUUGUCTT
SAT2_2	CUGAGGUGGCCUUGGAUAATT	UUAUCCAAGGCCACCUCAGTT
SAT2_3	GAGCUAGCCGAAUUCGAAATT	UUUCGAAUUCGGCUAGCUCTT
SDCBP_1	GGAUUGAAGGACUCUCAAATT	UUUGAGAGUCCUUCAAUCCTT
SDCBP_2	CCAAGUACUUCAGAUCAAUTT	AUUGAUCUGAAGUACUUGGTT
SDCBP_3	GUCAUUGGAUUGAAGGACUTT	AGUCCUUCAAUCCAAUGACTT
SEC22B_1	GAAAGAAGGUGCCCACUGUTT	ACAGUGGGCACCUUCUUUCTT
SEC22B_2	CCCUAUUCCUUUAUUGAAUTT	AUUCAAUAAAGGAAUAGGGTT
SEC22B_3	CAAUAUUGAAGAAGUGUUATT	UAACACUUCUUCAAUAUUGTT
SELI_1	GACCUAUUCACUGCAAUGATT	UCAUUGCAGUGAAUAGGUCTT
SELI_2	GAAACUCAAUUCAGUCUAUTT	AUAGACUGAAUUGAGUUUCTT
SELI_3	CUACUUGGCUGGCGCCCAATT	UUGGGCGCCAGCCAAGUAGTT
SENP7_1	CAGUAUUAUGCCUAGUAAUTT	AUUACUAGGCAUAAUACUGTT
SENP7_2	CAGACAACUUGCAAUCAGATT	UCUGAUUGCAAGUUGUCUGTT
SENP7_3	GUAUUAAGCCAGCAAUCAATT	UUGAUUGCUGGCUUAAUACTT
SGPL1_1	GAAAUUGUGAGGAUAGCUUTT	AAGCUAUCCUCACAAUUUCTT
SGPL1_2	CUAUACAAUUCCUAAAGGATT	UCCUUUAGGAAUUGUAUAGTT
SGPL1_3	GUUUAUGGUCAAGGUUUAATT	UUAAACCUUGACCAUAAACTT
SKP1A_1	CUGUAUCAAGUAGUCUUGATT	UCAAGACUACUUGAUACAGTT
SKP1A_2	GUGUCUUAAACAUACUCUUTT	AAGAGUAUGUUUAAGACACTT
SKP1A_3	CUUUGAUCACAUGCUCUUATT	UAAGAGCAUGUGAUCAAAGTT
SLC27A1_1	CCACUACCUGCCCUUAAAUTT	AUUUAAGGGCAGGUAGUGGTT
SLC27A1_2	GCGCUAAGGCCCUGAUCUUTT	AAGAUCAGGGCCUUAGCGCTT
SLC27A1_3	CAGUCGUCCUCCGCAAGAATT	UUCUUGCGGAGGACGACUGTT
SLC27A2_1	GCCUUAUACAUUUAUACUUTT	AAGUAUAAAUGUAUAAGGCTT
SLC27A2_2	GAGAUACAUUCCGGUGGAATT	UUCCACCGGAAUGUAUCUCTT
SLC27A2_3	GAAUGGACAGCCACUUGAUTT	AUCAAGUGGCUGUCCAUUCTT
SLC27A3_1	GCAACGUGGCCACCAUCAATT	UUGAUGGUGGCCACGUUGCTT
SLC27A3_2	CCAGAUACCUGGGAGCGUUTT	AACGCUCCCAGGUAUCUGGTT
SLC27A3_3	CGCUGAAGUGGAUGGGCCATT	UGGCCCAUCCACUUCAGCGTT
SLC27A4_1	GCAAUGAGUUCGUGGGCCUTT	AGGCCCACGAACUCAUUGCTT
SLC27A4_2	GCUUUGACCCGGCUAUUGUTT	ACAAUAGCCGGGUCAAAGCTT
SLC27A4_3	CUGACAAGGGCUUCACAGATT	UCUGUGAAGCCCUUGUCAGTT
SLC27A5_1	CAGCUGAUGAUGUGGUUUATT	UAAACCACAUCAUCAGCUGTT
SLC27A5_2	GCGAGAACGUGUCCACGCATT	UGCGUGGACACGUUCUCGCTT
SLC27A5_3	CUGAUGUGUGGGAGACCUUTT	AAGGUCUCCCACACAUCAGTT
SLC27A6_1	GAUGACUUCUGGUUCGUGUTT	ACACGAACCAGAAGUCAUCTT
SLC27A6_2	CAAUGAGCCGGACUUCGUUTT	AACGAAGUCCGGCUCAUUGTT
SLC27A6_3	GGAACAACAGGUCUACCAATT	UUGGUAGACCUGUUGUUCCTT
SOAT1_1	CGUCAUACUCCAACUAUUATT	UAAUAGUUGGAGUAUGACGTT
SOAT1_2	CAAAUCUGCUGCCAUGUUATT	UAACAUGGCAGCAGAUUUGTT
SOAT1_3	CGAAUAUGCCUUGGCUGUUTT	AACAGCCAAGGCAUAUUCGTT
SPRYD5_1	CACUUGUGGUGCAAUAUGUTT	ACAUAUUGCACCACAAGUGTT
SPRYD5_2	GCAAAUGUGCCAUAAAGCATT	UGCUUUAUGGCACAUUUGCTT
SPRYD5_3	CUGAAAGAGCCAAUAGUCATT	UGACUAUUGGCUCUUUCAGTT
SPTLC1_1	CAAUUGAGGCCCUCAACAUTT	AUGUUGAGGGCCUCAAUUGTT
SPTLC1_2	GUAGAAGGAUUGUAUAUGATT	UCAUAUACAAUCCUUCUACTT
SPTLC1_3	CAUUAAGUUAUUUAAGCAUTT	AUGCUUAAAUAACUUAAUGTT
SRM_1	GCAAGAACCCGAGCACGAATT	UUCGUGCUCGGGUUCUUGCTT
SRM_2	CCUAUUACCAGCUCAUGAATT	UUCAUGAGCUGGUAAUAGGTT
SRM_3	CUACAUGUGGGUGACGGUUTT	AACCGUCACCCACAUGUAGTT
ST3GAL6_1	GUAUGGUAGCGAUAAGUUUTT	AAACUUAUCGCUACCAUACTT
ST3GAL6_2	CAGCUUAUGAACUGCUUCATT	UGAAGCAGUUCAUAAGCUGTT
ST3GAL6_3	CUUAUCAAAUCCGAAUAUUTT	AAUAUUCGGAUUUGAUAAGTT
STX10_1	GACCAUAUGGUCAGCCCAATT	UUGGGCUGACCAUAUGGUCTT
STX10_2	CCCAACAGCCGUAGCAUUUTT	AAAUGCUACGGCUGUUGGGTT
STX10_3	GAGAUGGUGUCUGGGAGCATT	UGCUCCCAGACACCAUCUCTT
STX11_1	GCAUUUCGCGGGCGCAGUATT	UACUGCGCCCGCGAAAUGCTT
STX11_2	GAUAGAUUCCCACAAAGUUTT	AACUUUGUGGGAAUCUAUCTT
STX11_3	CUCUUACCGUCUUGACAGATT	UCUGUCAAGACGGUAAGAGTT
STX12_1	CCACAAAUCAGCUCGCCAATT	UUGGCGAGCUGAUUUGUGGTT
STX12_2	GCAUAUAUCAGAACGUCCUTT	AGGACGUUCUGAUAUAUGCTT
STX12_3	CUAAUCUUGGGACUUAUUATT	UAAUAAGUCCCAAGAUUAGTT
STX16_1	GGAACAUGCCAUUGAGAUATT	UAUCUCAAUGGCAUGUUCCTT
STX16_2	GAGAGAUUCGCCAGAUUGUTT	ACAAUCUGGCGAAUCUCUCTT
STX16_3	CAGAAUUGACUAUAACGUUTT	AACGUUAUAGUCAAUUCUGTT
STX17_1	GUAUUAUUGGUGCCAACAUTT	AUGUUGGCACCAAUAAUACTT
STX17_2	CCUUUGACCAGAUCCAUGATT	UCAUGGAUCUGGUCAAAGGTT
STX17_3	CCUUAGAAGCGGACUUAAUTT	AUUAAGUCCGCUUCUAAGGTT
STX19_1	CAGAAGUUUGAAUGAUUUATT	UAAAUCAUUCAAACUUCUGTT
STX19_2	GAAGGUUUAGUCUACUUAATT	UUAAGUAGACUAAACCUUCTT
STX19_3	GCUUCAAUGAGAAGGUUUATT	UAAACCUUCUCAUUGAAGCTT
STX1A_1	CACUCCACGCUGUCCAGAATT	UUCUGGACAGCGUGGAGUGTT
STX1A_2	CUGUGAGUGUGCGUCUGUATT	UACAGACGCACACUCACAGTT
STX1A_3	CACCCAAACUGCCACUCCATT	UGGAGUGGCAGUUUGGGUGTT
STX1B2_1	CACCAUUUGUGUACGUGGATT	UCCACGUACACAAAUGGUGTT
STX1B2_2	CAACAAGGUUCGGUCCAAATT	UUUGGACCGAACCUUGUUGTT
STX1B2_3	GGUCCAAAUUGAAAGCGAUTT	AUCGCUUUCAAUUUGGACCTT
STX3_1	GUGAGAUUGAGGGACGACATT	UGUCGUCCCUCAAUCUCACTT
STX3_2	GGAAACUCGGCUUAACAUUTT	AAUGUUAAGCCGAGUUUCCTT
STX3_3	GACUUUCCGUUGGGCUGAATT	UUCAGCCCAACGGAAAGUCTT
STX4_1	GUGACUCGACAGGCCUUAATT	UUAAGGCCUGUCGAGUCACTT
STX4_2	GCAAUUCAAUGCAGUCCGATT	UCGGACUGCAUUGAAUUGCTT
STX4_3	GUGGUUGGAUAAUGUCGCATT	UGCGACAUUAUCCAACCACTT
STX5_1	CAGAACAUUGAGUCGACAATT	UUGUCGACUCAAUGUUCUGTT
STX5_2	GCUUCUAUGUCCAAUGACUTT	AGUCAUUGGACAUAGAAGCTT
STX5_3	GAGCUAACAUAUAUCAUCATT	UGAUGAUAUAUGUUAGCUCTT
STX6_1	CAAGUUGUCAGGGACAUGATT	UCAUGUCCCUGACAACUUGTT
STX6_2	GAAAUAACCUCCGGAGCAUTT	AUGCUCCGGAGGUUAUUUCTT
STX6_3	CAGUUAUGUUGGAAGAUUUTT	AAAUCUUCCAACAUAACUGTT
STX7_1	GAGUUUGUUGCUCGAGUAATT	UUACUCGAGCAACAAACUCTT
STX7_2	CAACAGAAGCAGCAGUAUATT	UAUACUGCUGCUUCUGUUGTT
STX7_3	GAGAUGUAAUAGAUAGCAUTT	AUGCUAUCUAUUACAUCUCTT
STX8_1	GACUACUUCUGGCAUCCUUTT	AAGGAUGCCAGAAGUAGUCTT
STX8_2	CAACCUAGUGGAGAACACATT	UGUGUUCUCCACUAGGUUGTT
STX8_3	CAAAGCUUACCGUGACAAUTT	AUUGUCACGGUAAGCUUUGTT
SULT1E1_1	GAUGAAUUCUCCUAGAAUUTT	AAUUCUAGGAGAAUUCAUCTT
SULT1E1_2	CUAUCUUUGCCGGAAUGCATT	UGCAUUCCGGCAAAGAUAGTT
SULT1E1_3	CACAACACUGCCAGACGAATT	UUCGUCUGGCAGUGUUGUGTT
SYNGR1_1	GGCGUGCUCGCCUUCCUCATT	UGAGGAAGGCGAGCACGCCTT
SYNGR1_2	CCGUGGGCGUGCUCGCCUUTT	AAGGCGAGCACGCCCACGGTT
SYNGR1_3	GCGUGCUCGCCUUCCUCACTT	GUGAGGAAGGCGAGCACGCTT
SYNGR2_1	CCGCUAUUAUCUGCGUUCUTT	AGAACGCAGAUAAUAGCGGTT
SYNGR2_2	GCUAUUAUCUGCGUUCUCUTT	AGAGAACGCAGAUAAUAGCTT
SYNGR2_3	CUUGUGUCCUCACUCAGGUTT	ACCUGAGUGAGGACACAAGTT
SYNGR3_1	GGUACCAGGUGCCCGCCUATT	UAGGCGGGCACCUGGUACCTT
SYNGR3_2	CAGAGUAGGUGGCCGCUUUTT	AAAGCGGCCACCUACUCUGTT
SYNGR3_3	GGUAGUGACUGUCUCGUUUTT	AAACGAGACAGUCACUACCTT
SYNGR4_1	CAGCGAAGCCGUGCAGUUUTT	AAACUGCACGGCUUCGCUGTT
SYNGR4_2	CGCAUUGCCGGCACCCGCUTT	AGCGGGUGCCGGCAAUGCGTT
SYNGR4_3	GCAGCAUUCGCCGCCCAAATT	UUUGGGCGGCGAAUGCUGCTT
SYNPR_1	CUACUAAUGUCAGCUUGCATT	UGCAAGCUGACAUUAGUAGTT
SYNPR_2	GCUAUAAUCAAGGUGGUUATT	UAACCACCUUGAUUAUAGCTT
SYNPR_3	CACUCAUUGACUUCAUUGUTT	ACAAUGAAGUCAAUGAGUGTT
SYP_1	CUAGUUAGCUCAUCGGCAUTT	AUGCCGAUGAGCUAACUAGTT
SYP_2	CCACCAAGGUCUUCUUAGUTT	ACUAAGAAGACCUUGGUGGTT
SYP_3	CAACCUGUGGUUCGUGUUUTT	AAACACGAACCACAGGUUGTT
SYPL1_1	GUAUCUGGAUAGUCGUAAATT	UUUACGACUAUCCAGAUACTT
SYPL1_2	CUGUAUCUGGAUAGUCGUATT	UACGACUAUCCAGAUACAGTT
SYPL1_3	CGGAAUAUAAUUAAAGGGATT	UCCCUUUAAUUAUAUUCCGTT
SYT1_1	GUAAUAUGGGUCCUUUCAUTT	AUGAAAGGACCCAUAUUACTT
SYT1_2	GCAAUUUACUUUCAAGGUATT	UACCUUGAAAGUAAAUUGCTT
SYT1_3	CUCUUUAGCCAGUAUCUGUTT	ACAGAUACUGGCUAAAGAGTT
SYT10_1	CCCUUAUGUGAAGAUGUAUTT	AUACAUCUUCACAUAAGGGTT
SYT10_2	CAUGGAUUACGAUAGGGUATT	UACCCUAUCGUAAUCCAUGTT
SYT10_3	GUAUGACAUUGACAGUCAUTT	AUGACUGUCAAUGUCAUACTT
SYT11_1	GAACUAAGGAGCCCUAUUATT	UAAUAGGGCUCCUUAGUUCTT
SYT11_2	CAAUAUCCGACCUAGCUUUTT	AAAGCUAGGUCGGAUAUUGTT
SYT11_3	GUAGGAACCUGUUGGUGGATT	UCCACCAACAGGUUCCUACTT
SYT12_1	GUGAGCAUGGAGUACGACATT	UGUCGUACUCCAUGCUCACTT
SYT12_2	CUCAUCUGGACCAACGACATT	UGUCGUUGGUCCAGAUGAGTT
SYT12_3	GGCUCUAUUUACAGGACCATT	UGGUCCUGUAAAUAGAGCCTT
SYT13_1	CCAAGAACCUCCACUCUAATT	UUAGAGUGGAGGUUCUUGGTT
SYT13_2	CAUCAACUAUGCAGACUAUTT	AUAGUCUGCAUAGUUGAUGTT
SYT13_3	GACUAUUCACUGAGGUCUATT	UAGACCUCAGUGAAUAGUCTT
SYT14_1	GCAAGUACACCUUGUUCUUTT	AAGAACAAGGUGUACUUGCTT
SYT14_2	GUCAUGAAAUAGAAAGUUUTT	AAACUUUCUAUUUCAUGACTT
SYT14_3	GAUGAAGCGCUGGGUAAAUTT	AUUUACCCAGCGCUUCAUCTT
SYT15_1	CAGUUUGACGAGCACUUCATT	UGAAGUGCUCGUCAAACUGTT
SYT15_2	CGCAGUUUGACGAGCACUUTT	AAGUGCUCGUCAAACUGCGTT
SYT15_3	GUUUGACGAGCACUUCAUCTT	GAUGAAGUGCUCGUCAAACTT
SYT16_1	GUAUCUGCCUGCGAAGAUUTT	AAUCUUCGCAGGCAGAUACTT
SYT16_2	CAAUGUCCCAGUGGCCCAATT	UUGGGCCACUGGGACAUUGTT
SYT16_3	CUGUUAACCGAGCACCUGATT	UCAGGUGCUCGGUUAACAGTT
SYT2_1	GACAUCAUUGGAGAGGUAATT	UUACCUCUCCAAUGAUGUCTT
SYT2_2	GAACCCUGCCUUCAAUGAATT	UUCAUUGAAGGCAGGGUUCTT
SYT2_3	CAAUACCUCAGUUAUGCAATT	UUGCAUAACUGAGGUAUUGTT
SYT3_1	GAGCUCAACUUCUCACUCUTT	AGAGUGAGAAGUUGAGCUCTT
SYT3_2	CGAUGGACCUCACUGGCUUTT	AAGCCAGUGAGGUCCAUCGTT
SYT3_3	CACUCAUCCUGGUCUCGGATT	UCCGAGACCAGGAUGAGUGTT
SYT4_1	GAAUUCAUUGCAUCUGGAUTT	AUCCAGAUGCAAUGAAUUCTT
SYT4_2	GAAGUUUGGAGCAGAUGAUTT	AUCAUCUGCUCCAAACUUCTT
SYT4_3	GUGCUUAAGGGAGUUGAUATT	UAUCAACUCCCUUAAGCACTT
SYT5_1	CCAUCUGAACCAUUCCUGUTT	ACAGGAAUGGUUCAGAUGGTT
SYT5_2	GACGUAGGAGGACUGUCAGTT	CUGACAGUCCUCCUACGUCTT
SYT5_3	GGACGUAGGAGGACUGUCATT	UGACAGUCCUCCUACGUCCTT
SYT6_1	GCAUCAAGCCUGAGCUCUATT	UAGAGCUCAGGCUUGAUGCTT
SYT6_2	CCAAUAUGCCACAAGUGAATT	UUCACUUGUGGCAUAUUGGTT
SYT6_3	GAGAUCAUGUUCUCCCUUUTT	AAAGGGAGAACAUGAUCUCTT
SYT7_1	GAAUGUCGAGGAUAGUAUATT	UAUACUAUCCUCGACAUUCTT
SYT7_2	CCAACUCCAUCAUCGUGAATT	UUCACGAUGAUGGAGUUGGTT
SYT7_3	CGACCAUCAUCAUCACUGUTT	ACAGUGAUGAUGAUGGUCGTT
SYT8_1	GGUUCUGCGAGUUUCCGGATT	UCCGGAAACUCGCAGAACCTT
SYT8_2	GCAUCACCGUUUGCGGAAATT	UUUCCGCAAACGGUGAUGCTT
SYT8_3	GUUCGACUUUGGAAGCCAGTT	CUGGCUUCCAAAGUCGAACTT
SYT9_1	GAAUAUGUCACCAAUGACATT	UGUCAUUGGUGACAUAUUCTT
SYT9_2	GACGAUUUCAGUGACCAAATT	UUUGGUCACUGAAAUCGUCTT
SYT9_3	CCAAAUCCACUUGUCCAUATT	UAUGGACAAGUGGAUUUGGTT
TALDO1_1	CACAAGAGGACCAGAUUAATT	UUAAUCUGGUCCUCUUGUGTT
TALDO1_2	GCAACACGGGCGAGAUCAATT	UUGAUCUCGCCCGUGUUGCTT
TALDO1_3	CGAAUUCUUAUAAAGCUGUTT	ACAGCUUUAUAAGAAUUCGTT
TAT_1	GUCCAAUGCUGAUCUCUGUTT	ACAGAGAUCAGCAUUGGACTT
TAT_2	GGAAUUGAGGUCAAACUCUTT	AGAGUUUGACCUCAAUUCCTT
TAT_3	GCUUUGAGUACCCGAAUUUTT	AAAUUCGGGUACUCAAAGCTT
TAZ_1	CUUAGGCAGGGCUCUCUUUTT	AAAGAGAGCCCUGCCUAAGTT
TAZ_2	CGUGCUUCCUCAGUUACACTT	GUGUAACUGAGGAAGCACGTT
TAZ_3	CCCUAAGACUCCUCGGCCUTT	AGGCCGAGGAGUCUUAGGGTT
TBXAS1_1	CAAUAAGAACCGAGACGAATT	UUCGUCUCGGUUCUUAUUGTT
TBXAS1_2	GUGAAACACUGCAAGCGUUTT	AACGCUUGCAGUGUUUCACTT
TBXAS1_3	GAGACUUCCUCCAAAUGGUTT	ACCAUUUGGAGGAAGUCUCTT
TGM1_1	CAGUCAAUGUCUCCCGGGUTT	ACCCGGGAGACAUUGACUGTT
TGM1_2	CAGUGAAACUGCACCUCUATT	UAGAGGUGCAGUUUCACUGTT
TGM1_3	GACAUCUACUUCGACGAGATT	UCUCGUCGAAGUAGAUGUCTT
TGM2_1	CCCUGAUCGUUGGGCUGAATT	UUCAGCCCAACGAUCAGGGTT
TGM2_2	GCUUUGUGCUGGGCCACUUTT	AAGUGGCCCAGCACAAAGCTT
TGM2_3	CAAGUACGAUGCGCCCUUUTT	AAAGGGCGCAUCGUACUUGTT
TGM3_1	CCAUUUGCCGCGACGUCUUTT	AAGACGUCGCGGCAAAUGGTT
TGM3_2	CUGUGAAACUUGGGACGUUTT	AACGUCCCAAGUUUCACAGTT
TGM3_3	GGAAUUGGAGCGGCACUUATT	UAAGUGCCGCUCCAAUUCCTT
TGM4_1	CUACUUGUCUGCAAUUGUATT	UACAAUUGCAGACAAGUAGTT
TGM4_2	CCAGUUAUCAGAGGUUUCATT	UGAAACCUCUGAUAACUGGTT
TGM4_3	CAGUAUGACCCACGACUCUTT	AGAGUCGUGGGUCAUACUGTT
TGM5_1	GAAACCUGAUCAUAGAUGATT	UCAUCUAUGAUCAGGUUUCTT
TGM5_2	CAGACAAGCUGAUCCGCAUTT	AUGCGGAUCAGCUUGUCUGTT
TGM5_3	GAUCAUAGAUGAGUAUUAUTT	AUAAUACUCAUCUAUGAUCTT
TGM6_1	CGUGUAUACUCAAACACGATT	UCGUGUUUGAGUAUACACGTT
TGM6_2	GAAGAGAAUCCCAAUUACATT	UGUAAUUGGGAUUCUCUUCTT
TGM6_3	GGAAAGAGAGGCAGGUGUATT	UACACCUGCCUCUCUUUCCTT
TGM7_1	CUCUGUUAUGUGCACCGUATT	UACGGUGCACAUAACAGAGTT
TGM7_2	GCAGUUAUUGGCCAUUACATT	UGUAAUGGCCAAUAACUGCTT
TGM7_3	GAGUAUAUCAUGCGAGAUUTT	AAUCUCGCAUGAUAUACUCTT
THUMPD2_1	CAUUAAGGCUGGUGCAUUUTT	AAAUGCACCAGCCUUAAUGTT
THUMPD2_2	CAAUUGAUACUCAUAAUCATT	UGAUUAUGAGUAUCAAUUGTT
THUMPD2_3	CACAAUUAGAGAUCUUUAUTT	AUAAAGAUCUCUAAUUGUGTT
TKT_1	GGAUGACCAGGUGACCGUUTT	AACGGUCACCUGGUCAUCCTT
TKT_2	CAACCUCGUGGCCAUUCUATT	UAGAAUGGCCACGAGGUUGTT
TKT_3	GUGAGCAUCGCGGUGGGCUTT	AGCCCACCGCGAUGCUCACTT
TKTL1_1	GUCGUUUGUGGAUGUGGCATT	UGCCACAUCCACAAACGACTT
TKTL1_2	CAUGCAAAGCCAAUGCCGATT	UCGGCAUUGGCUUUGCAUGTT
TKTL1_3	GGUAUUCUGGCAGGCUUCUTT	AGAAGCCUGCCAGAAUACCTT
TMEM23_1	CACAUAACAGCUGUACAAATT	UUUGUACAGCUGUUAUGUGTT
TMEM23_2	GCCAAAUGGGUAUAGGAAATT	UUUCCUAUACCCAUUUGGCTT
TMEM23_3	GGAAUUGUACCUCGAUCUUTT	AAGAUCGAGGUACAAUUCCTT
TMTC2_1	CUGUUACAUGCAUUAUGGUTT	ACCAUAAUGCAUGUAACAGTT
TMTC2_2	GCUUUAUAAUUUAGGGCUATT	UAGCCCUAAAUUAUAAAGCTT
TMTC2_3	CUAAUUAUCCGGCUGCUUUTT	AAAGCAGCCGGAUAAUUAGTT
TNKS_1	CAGCUAAAGGAAAGUAUGATT	UCAUACUUUCCUUUAGCUGTT
TNKS_2	GGAAAUCAUUAAUUUCAAATT	UUUGAAAUUAAUGAUUUCCTT
TNKS_3	GUGUUAAUCAGGGAACGAUTT	AUCGUUCCCUGAUUAACACTT
TNKS2_1	GAACUGUCUUCAGUAGUUATT	UAACUACUGAAGACAGUUCTT
TNKS2_2	CAUCUUACGGGCAUGUAGATT	UCUACAUGCCCGUAAGAUGTT
TNKS2_3	CUAAUUAAAGGAGUCGAGATT	UCUCGACUCCUUUAAUUAGTT
TRIM16_1	CCUUCUAUGGCGUAGAGUATT	UACUCUACGCCAUAGAAGGTT
TRIM16_1	CCUUCUAUGGCGUAGAGUATT	UACUCUACGCCAUAGAAGGTT
TRIM16_2	GAAACUCAAGUUGAAUGAATT	UUCAUUCAACUUGAGUUUCTT
TRIM16_3	GCAAGUUUAAGAACACUGATT	UCAGUGUUCUUAAACUUGCTT
TRIM16L_1	CGGAAUCCACUGUACACUUTT	AAGUGUACAGUGGAUUCCGTT
TRIM16L_2	GCAGUUGCAUUUCCGGAAATT	UUUCCGGAAAUGCAACUGCTT
TRIM16L_2	CCAAUGUGAUGCUCUUCUUTT	AAGAAGAGCAUCACAUUGGTT
TRIM16L_3	CUGUACCUGCACAGGUACUTT	AGUACCUGUGCAGGUACAGTT
TRIM16L_3	CUGUACCUGCACAGGUACUTT	AGUACCUGUGCAGGUACAGTT
TUSC3_1	CACAUUAUUCUGGUACUGATT	UCAGUACCAGAAUAAUGUGTT
TUSC3_2	GAUAAUUUGCCUAGUGGGATT	UCCCACUAGGCAAAUUAUCTT
TUSC3_3	GGAUGUUCAUAUUCGGGUUTT	AACCCGAAUAUGAACAUCCTT
TXNDC_1	GAAGAUCUUGAGGUUAAUATT	UAUUAACCUCAAGAUCUUCTT
TXNDC_2	GAUAAAUCCUAGUUAAAUUTT	AAUUUAACUAGGAUUUAUCTT
TXNDC_3	CAAACAAAGACUUUCCACATT	UGUGGAAAGUCUUUGUUUGTT
TXNDC10_1	CCAACAAUUAAGCUAUUAATT	UUAAUAGCUUAAUUGUUGGTT
TXNDC10_2	GGAAAUGACUACAUAAAUATT	UAUUUAUGUAGUCAUUUCCTT
TXNDC10_3	GAUUUAGAUGAAUCGUUUATT	UAAACGAUUCAUCUAAAUCTT
TXNDC11_1	GCAUAGAAUGCAGCAAUUUTT	AAAUUGCUGCAUUCUAUGCTT
TXNDC11_2	GAAAGAAUUUGCGGCAAUUTT	AAUUGCCGCAAAUUCUUUCTT
TXNDC11_3	CAGAGUACGUUCGACGGGATT	UCCCGUCGAACGUACUCUGTT
TXNDC13_1	GGAACAAGUUCAUUUACUUTT	AAGUAAAUGAACUUGUUCCTT
TXNDC13_2	GUUUGAGUGGCCGCUUCUUTT	AAGAAGCGGCCACUCAAACTT
TXNDC13_3	GUAGUGUUGGGAUCUGUUUTT	AAACAGAUCCCAACACUACTT
TXNDC4_1	CAGAGAUACAGGAUAAGCATT	UGCUUAUCCUGUAUCUCUGTT
TXNDC4_2	GUGUUUGCCAGAGUUGAUUTT	AAUCAACUCUGGCAAACACTT
TXNDC4_3	GACUUAGCAGAAAUCACCATT	UGGUGAUUUCUGCUAAGUCTT
TXNDC5_1	CAUACUAAGCGUGAGGUAUTT	AUACCUCACGCUUAGUAUGTT
TXNDC5_2	GAAAGACGAACUUUAGGAATT	UUCCUAAAGUUCGUCUUUCTT
TXNDC5_3	CUCUACAGAUUCUUUAUUATT	UAAUAAAGAAUCUGUAGAGTT
TYMS_1	CAAUGGAUCCCGAGACUUUTT	AAAGUCUCGGGAUCCAUUGTT
TYMS_2	GUACAAUCCGCAUCCAACUTT	AGUUGGAUGCGGAUUGUACTT
TYMS_3	GAGAUAUGGAAUCAGAUUATT	UAAUCUGAUUCCAUAUCUCTT
UBIAD1_1	GGUAAUUUGGUCAACACUUTT	AAGUGUUGACCAAAUUACCTT
UBIAD1_2	GAACGACUGUCCCGAGCAATT	UUGCUCGGGACAGUCGUUCTT
UBIAD1_3	CAGGACACUUGUGGACCGATT	UCGGUCCACAAGUGUCCUGTT
UGP2_1	CCUCUAUAGUCUUAAUGCATT	UGCAUUAAGACUAUAGAGGTT
UGP2_2	CUACAGUGCCCUUGGUUAATT	UUAACCAAGGGCACUGUAGTT
UGP2_3	GGUUCAAGAUUAUCUAAGATT	UCUUAGAUAAUCUUGAACCTT
UGT2B7_1	GCAUUGAAGAGAGUAAUUATT	UAAUUACUCUCUUCAAUGCTT
UGT2B7_2	CAGGAAAUCAUGUCAAUAUTT	AUAUUGACAUGAUUUCCUGTT
UGT2B7_3	GACAUAACUAGAAAGUUCUTT	AGAACUUUCUAGUUAUGUCTT
UGT3A2_1	GUUUCUAUUCAGUUAAAGATT	UCUUUAACUGAAUAGAAACTT
UGT3A2_2	GAGACAUUGGCUCUUAAGATT	UCUUAAGAGCCAAUGUCUCTT
UGT3A2_3	GAACUUCGACAUGGUGAUATT	UAUCACCAUGUCGAAGUUCTT
UROD_1	GCUAUGUGUUCCAAGCCAUTT	AUGGCUUGGAACACAUAGCTT
UROD_2	CAGAACAUGUGGGCGCCUUTT	AAGGCGCCCACAUGUUCUGTT
UROD_3	CCCAUAUCUGGUAGGACAATT	UUGUCCUACCAGAUAUGGGTT
UROS_1	GCCACUUUGAUCCCUGUUUTT	AAACAGGGAUCAAAGUGGCTT
UROS_2	GGAACCUGAACAGCUACUATT	UAGUAGCUGUUCAGGUUCCTT
UROS_3	CAGAGUUAUGUUUGGAGCATT	UGCUCCAAACAUAACUCUGTT
UST_1	CCUAUUUAUUCACUCGACATT	UGUCGAGUGAAUAAAUAGGTT
UST_2	GAGAUACGAGUACGAGUUUTT	AAACUCGUACUCGUAUCUCTT
UST_3	CCUUAAGGGACUAAAUUAATT	UUAAUUUAGUCCCUUAAGGTT
VAPA_1	CACUGAAUGCAUCUAAGCATT	UGCUUAGAUGCAUUCAGUGTT
VAPA_2	CCAGUUAUCACACGAAGGATT	UCCUUCGUGUGAUAACUGGTT
VAPA_3	GGUAUAACUCCACCAGGGATT	UCCCUGGUGGAGUUAUACCTT
VAPB_1	GUAAGAGGCUGCAAGGUGATT	UCACCUUGCAGCCUCUUACTT
VAPB_2	GUCUAUGUUUGCUCCAACUTT	AGUUGGAGCAAACAUAGACTT
VAPB_3	GAUUAUGAUCCCAAUGAGATT	UCUCAUUGGGAUCAUAAUCTT
VHL_1	GACUGGUUCCUUCCUUAGUTT	ACUAAGGAAGGAACCAGUCTT
VHL_2	CUGAUGAGUCUUGAUCUAGTT	CUAGAUCAAGACUCAUCAGTT
VHL_3	CGAGGAGUCCGGCCCGGAATT	UUCCGGGCCGGACUCCUCGTT
VPS34_1	GCAAACUCUUCCACAUAGATT	UCUAUGUGGAAGAGUUUGCTT
VPS34_2	GAACUUAUCCCGUUGCCUUTT	AAGGCAACGGGAUAAGUUCTT
VPS34_3	CUUCUGACCACGAUCUGAATT	UUCAGAUCGUGGUCAGAAGTT
WARS_1	CUUUCAGUAGCACUCGUUUTT	AAACGAGUGCUACUGAAAGTT
WARS_2	GUAUCAGUAAUGUAUCAAUTT	AUUGAUACAUUACUGAUACTT
WARS_3	CAAAGAGCUAAUAAACCGATT	UCGGUUUAUUAGCUCUUUGTT
WARS2_1	CCAACAAUCUCAGGUGUCUTT	AGACACCUGAGAUUGUUGGTT
WARS2_2	GCAUGAACACUGCUCGCUATT	UAGCGAGCAGUGUUCAUGCTT
WARS2_3	GUGAUUGAAGUAAGGAGUATT	UACUCCUUACUUCAAUCACTT
WBSCR17_1	CAUGAGAAGUAUGGCUACATT	UGUAGCCAUACUUCUCAUGTT
WBSCR17_2	GCCAUAUAAUAGCAACAUUTT	AAUGUUGCUAUUAUAUGGCTT
WBSCR17_3	CAUCAAACAGGACAACUUUTT	AAAGUUGUCCUGUUUGAUGTT
WBSCR22_1	CCAAUGAGAGGUUCCCAUUTT	AAUGGGAACCUCUCAUUGGTT
WBSCR22_2	CUGAGUGGAAGUUAUCUGUTT	ACAGAUAACUUCCACUCAGTT
WBSCR22_3	GCUGUACCCUGAGAACUCATT	UGAGUUCUCAGGGUACAGCTT
Primers	Sequence (5' - 3' Forward)	Sequence (5' - 3' Reverse)
ELOVL1	TGGCACAACCCTACCTTTGGTG	AGACCAGGACAAACTGGATCAGC
ELOVL2	TGGCAGAGCTCATTCTCTCCAC	ACCACCAAAGCACCTTGGCTAC
ELOVL3	AGCAAGGTCATAGAACTCGGAGAC	TAAAGATGAGTGGCCGCTTACG
ELOVL4	ACCTGGTCCATCGCAGATAAGC	TAGGCCAAGGAGACTGCATCAGAG
ELOVL5	CAACTTCTTCTGTCAGGGCACAC	CACCAGAGGACACGGATAATCTTC
ELOVL6	AAGCAAAGCACCCGAACTAGGAG	TGATACCAGTGCAGGAAGATCAGC
ELOVL7	GGCCAGCCTACCAGAAGTATTTG	GGCGACAATAACAAACTGGACAAG
GAPDH	CGACAGTCAGCCGCATCTTCTTT	GGCAACAATATCCACTTTACCAGA
UL70	TACACGCGACACGAAGTCTTC	AGTCCGCGACATAGCTCAAAG
